# Supplementary material for: Identification of Genome-Wide Copy Number Variations among Diverse Pig Breeds Using SNP Genotyping Arrays
Source: PLoS One. 2013 Jul 23;8(7):e68683. doi: 10.1371/journal.pone.0068683 (PMC3720780; doi:10.1371/journal.pone.0068683)
Supplement: File S1 — File includes Tables S1–S8. Table S1: The detailed information of each CNVR identified in this study. Table S2: Annotation of genes in CNVRs detected in this study. Table S3: Gene Ontology of genes in CNVRs identified. Table S4: Pathway of genes in CNVRs identified. Table S5: QTLs harbored within or partially overlapped with identified CNVRs across the pig genome. Table S6: The CNVRs completely or partially overlapped genes in Online Mendelian Inheritance in Man annotations. Table S7: Information of the validated CNVRs and the primers used in quantitative PCR analyses. Table S8: Detail information between CNVRs detected in the study with those in the previous reports. (XLS) [file pone.0068683.s001.xls]

## Sheet: Table S1
CNVR#	chr	start	end	length	type	#animals	frequency	animals
1	1	2633678	2647399	13722	gain	1	unique	W1
2	1	98913197	98992614	79418	loss	1	unique	C3
3	1	102125744	102169351	43608	loss	1	unique	W1
4	1	199513006	199573293	60288	loss	1	unique	Y2
5	1	268577902	268772498	194597	both	2	14.29	C3 DN5
6	1	295241692	295379020	137329	gain	1	unique	Z2
7	1	296533542	296809518	275977	gain	2	14.29	DN5 R2
8	1	312613914	312829468	215555	loss	1	unique	R2
9	11	25758725	25786907	28183	loss	1	unique	DN1
10	11	32619321	32711857	92537	loss	3	21.43	M2 R2 Y2
11	11	62514730	62841029	326300	loss	2	14.29	D2 D4
12	11	70508069	71089190	581122	gain	2	14.29	DN1 W1
13	11	84740020	84849706	109687	loss	1	unique	A1
14	12	62832534	63095062	262529	gain	1	unique	A1
15	13	149713321	149910477	197157	loss	2	14.29	D2 Y2
16	13	157900973	158150530	249558	loss	1	unique	C3
17	13	172047752	172099078	51327	gain	1	unique	Z2
18	13	172288990	172513713	224724	gain	1	unique	MS7
19	13	190029235	190274455	245221	gain	1	unique	D2
20	14	3815879	3862162	46284	loss	2	14.29	M2 W1
21	14	9428709	9454774	26066	gain	1	unique	Z2
22	14	63361100	63432487	71388	loss	1	unique	Y2
23	14	110599338	110671735	72398	loss	1	unique	D2
24	14	119922352	119983210	60859	loss	1	unique	DN1
25	14	129315483	129537275	221793	loss	1	unique	Y2
26	14	144870612	144909224	38613	gain	1	unique	C3
27	15	13218467	13325812	107346	loss	4	28.57	C3 MS7 Y2 Z5
28	15	22259886	22284319	24434	gain	1	unique	Z5
29	15	69615988	69864577	248590	loss	3	21.43	C3 D2 Y2
30	15	144687365	144722658	35294	loss	2	14.29	D2 Y2
31	15	151885375	152024615	139241	gain	1	unique	Z5
32	15	152384783	152533373	148591	gain	1	unique	A1
33	17	15175	435637	420463	gain	1	unique	D4
34	17	16899381	16985131	85751	loss	1	unique	DN5
35	17	53392101	53489947	97847	loss	1	unique	DN1
36	18	3449116	3506314	57199	gain	1	unique	W1
37	18	11682038	11716253	34216	loss	1	unique	Y2
38	18	13885637	13959002	73366	loss	1	unique	D2
39	18	37825612	37942900	117289	loss	1	unique	R2
40	18	53956586	54010221	53636	loss	3	21.43	DN1 MS8 Z2
41	2	46429654	47144864	715211	loss	13	92.86	A1 D2 D4 DN1 DN5 M2 MS7 MS8 R2 W1 Y2 Z2 Z5
42	4	14359174	14695802	336629	loss	2	14.29	C3 M2
43	4	26267023	26324825	57803	gain	1	unique	D2
44	4	129592301	129629997	37697	loss	1	unique	Y2
45	5	3225607	3476964	251358	gain	1	unique	W1
46	5	21932283	22169288	237006	gain	1	unique	Y2
47	5	26724414	26895376	170963	loss	1	unique	C3
48	6	97728113	98555322	827210	loss	1	unique	DN1
49	7	49735662	49785872	50211	loss	1	unique	Y2
50	7	50327355	50750507	423153	loss	1	unique	A1
51	7	53802517	53895152	92636	gain	1	unique	A1
52	7	107522174	107571343	49170	loss	1	unique	W1
53	7	122956303	123104663	148361	gain	2	14.29	DN5 M2
54	7	131295801	131336733	40933	gain	1	unique	D4
55	7	133400942	133461877	60936	gain	2	14.29	D2 Y2
56	8	13906570	13951282	44713	loss	1	unique	DN1
57	8	43651639	43691362	39724	loss	1	unique	D2
58	8	83640612	83740698	100087	loss	2	14.29	C3 D2
59	9	5159477	5419279	259803	gain	2	14.29	D2 Z5
60	9	5532623	5779850	247228	gain	1	unique	D4
61	9	12531938	12576022	44085	gain	1	unique	M2
62	9	93901993	94071916	169924	loss	1	unique	C3
63	9	148997109	149000304	3196	loss	1	unique	DN5
				9977540
				9977540

## Sheet: Table S2
Ensembl Gene ID	Chromosome	Gene Start (bp)	Gene End (bp)	Associated Gene Name	WikiGene ID	WikiGene Description	WikiGene Name	Gene Biotype
ENSSSCG00000005810	1	312635954	312636911					pseudogene
ENSSSCG00000029133	1	312728407	312729369		100517140	olfactory receptor 8K3-like	LOC100517140	protein_coding
ENSSSCG00000005802	1	312738876	312741358					protein_coding
ENSSSCG00000027333	1	312751494	312753489					protein_coding
ENSSSCG00000005820	1	312773962	312775359		100156571	olfactory receptor 5T2-like	LOC100156571	protein_coding
ENSSSCG00000027284	1	312789943	312790881		100521242	olfactory receptor 8K3-like	LOC100521242	protein_coding
ENSSSCG00000005377	1	268374986	268740816	GABBR2				protein_coding
ENSSSCG00000026287	1	295304653	295305610					pseudogene
ENSSSCG00000027732	1	295277041	295278003		100158065	olfactory receptor 1J4-like	LOC100158065	protein_coding
ENSSSCG00000029564	1	295289239	295290180		100152864	olfactory receptor 1J4-like	LOC100152864	protein_coding
ENSSSCG00000029564	1	295289239	295290180		100519586	olfactory receptor 1J4-like	LOC100519586	protein_coding
ENSSSCG00000028987	1	296559516	296560457		100623462	olfactory receptor 1J4-like	LOC100623462	protein_coding
ENSSSCG00000024731	1	296612659	296613933					protein_coding
ENSSSCG00000024893	1	296616432	296617370	OR1J2	100739679	olfactory receptor 1J2-like	LOC100739679	protein_coding
ENSSSCG00000027081	1	296705379	296706323		100157267	olfactory receptor 1J2-like	LOC100157267	protein_coding
ENSSSCG00000024099	1	296790658	296791701					protein_coding
ENSSSCG00000029502	11	84724791	84745504		100153456	carbohydrate kinase domain containing	CARKD	protein_coding
ENSSSCG00000023363	11	84746176	84749735					protein_coding
ENSSSCG00000029424	11	84749840	84775957	CARS2	100515851	cysteinyl-tRNA synthetase, mitochondrial-like	LOC100515851	protein_coding
ENSSSCG00000009498	11	70591415	70739460		100620159	multidrug resistance-associated protein 4-like	LOC100620159	protein_coding
ENSSSCG00000009496	11	70792529	70827852					protein_coding
ENSSSCG00000026286	11	71066907	71081126					protein_coding
ENSSSCG00000022549	11	71084180	71099507					protein_coding
ENSSSCG00000018049	12	62850793	62923098					protein_coding
ENSSSCG00000018048	12	62935025	62950226	SLC5A10	497235	solute carrier family 5 (sodium/glucose cotransporter), member 10	SLC5A10	protein_coding
ENSSSCG00000018047	12	62944497	62958954	FAM83G				protein_coding
ENSSSCG00000018051	12	63033651	63057951	COPS3	100512312	COP9 constitutive photomorphogenic homolog subunit 3 (Arabidopsis)	COPS3	protein_coding
ENSSSCG00000018052	12	63063872	63079033	NT5M	100513046	5'(3')-deoxyribonucleotidase, mitochondrial-like	LOC100513046	protein_coding
ENSSSCG00000021038	13	190062821	190066291	NRIP1	100627733	nuclear receptor-interacting protein 1-like	LOC100627733	protein_coding
ENSSSCG00000011890	13	149710896	149743527	NR1I2	397228	nuclear receptor subfamily 1, group I, member 2	NR1I2	protein_coding
ENSSSCG00000028774	13	149805376	149809962					protein_coding
ENSSSCG00000011892	13	149807756	149879050	C3ORF15	100154779	AMY-1-associating protein expressed in testis 1-like	LOC100154779	protein_coding
ENSSSCG00000026350	13	172303514	172305037		100622924	olfactory receptor 183-like	LOC100622924	protein_coding
ENSSSCG00000022745	13	172313565	172314651		100623013	olfactory receptor 5H6-like	LOC100623013	protein_coding
ENSSSCG00000022298	13	172359777	172360706		100621657	olfactory receptor 5H1-like	LOC100621657	protein_coding
ENSSSCG00000022298	13	172359777	172360706		100623489	olfactory receptor 5H1-like	LOC100623489	protein_coding
ENSSSCG00000011990	13	172465677	172466630		100514986	olfactory receptor 5H1-like	LOC100514986	protein_coding
ENSSSCG00000030061	13	172486131	172487128		100514797	olfactory receptor 5H1-like	LOC100514797	protein_coding
ENSSSCG00000030061	13	172486131	172487128		100623197	olfactory receptor 5H14-like	LOC100623197	protein_coding
ENSSSCG00000025939	13	158098388	158099183					pseudogene
ENSSSCG00000010170	14	63329745	63441058	DISC1	100156849	disrupted in schizophrenia 1	DISC1	protein_coding
ENSSSCG00000010728	14	144881645	145010683	CPXM2	100153578	carboxypeptidase X (M14 family), member 2	CPXM2	protein_coding
ENSSSCG00000009644	14	9426169	9481493	ADAM28	100152711	ADAM metallopeptidase domain 28	ADAM28	protein_coding
ENSSSCG00000010536	14	119925345	119987598	CNNM1				protein_coding
ENSSSCG00000016259	15	144719654	144725969	FBXO36				protein_coding
ENSSSCG00000016331	15	151914130	151945098	RAMP1	397401	receptor (G protein-coupled) activity modifying protein 1	RAMP1	protein_coding
ENSSSCG00000027723	15	151976579	152030499		100517862	NEDD8-conjugating enzyme UBE2F-like	LOC100517862	protein_coding
ENSSSCG00000016340	15	152382675	152398097	ASB1	100623561	ankyrin repeat and SOCS box protein 1-like	LOC100623561	protein_coding
ENSSSCG00000016341	15	152431432	152441832	TRAF3IP1				processed_transcript
ENSSSCG00000007410	17	53401274	53408962	CH242-15E11.1	100156830	pancreatic trypsin inhibitor	PTI	protein_coding
ENSSSCG00000025317	17	53413637	53417513		100158011	pancreatic trypsin inhibitor-like	LOC100158011	protein_coding
ENSSSCG00000007398	17	53422773	53425930		100513767	colostrum trypsin inhibitor-like	LOC100513767	protein_coding
ENSSSCG00000021861	17	53432083	53447269		100157171	phosphatidylinositol glycan anchor biosynthesis, class T	PIGT	protein_coding
ENSSSCG00000021861	17	53432083	53447269		100626091	GPI transamidase component PIG-T-like	LOC100626091	protein_coding
ENSSSCG00000028487	17	53452554	53459414		100156401	dysbindin domain-containing protein 2-like	LOC100156401	protein_coding
ENSSSCG00000028487	17	53452554	53459414		100157614	dysbindin (dystrobrevin binding protein 1) domain containing 2	DBNDD2	protein_coding
ENSSSCG00000007406	17	53489670	53490381	WFDC6				protein_coding
ENSSSCG00000006966	17	151830	152699	CLDN23	100156235	claudin 23	CLDN23	protein_coding
ENSSSCG00000025403	17	424979	425416	RPS19	100623742	40S ribosomal protein S19-like	LOC100623742	protein_coding
ENSSSCG00000024717	17	262501	263020					pseudogene
ENSSSCG00000022007	18	3482384	3565479					protein_coding
ENSSSCG00000021753	18	11711193	11729338					protein_coding
ENSSSCG00000026444	18	37894111	37894190					miRNA
ENSSSCG00000013385	2	47050874	47146643	INSC	100515187	inscuteable homolog (Drosophila)	INSC	protein_coding
ENSSSCG00000029087	2	46839069	46839164					miRNA
ENSSSCG00000006869	4	129588831	129601114	CCDC76				protein_coding
ENSSSCG00000006867	4	129602975	129613275	LRRC39	100623721	leucine-rich repeat-containing protein 39-like	LOC100623721	protein_coding
ENSSSCG00000006870	4	129622241	129650155	HIAT1	100513729	hippocampus abundant transcript 1 protein-like	LOC100513729	protein_coding
ENSSSCG00000006870	4	129622241	129650155	HIAT1	100622510	hippocampus abundant transcript 1 protein-like	LOC100622510	protein_coding
ENSSSCG00000025506	4	14502237	14502354	5S_rRNA				rRNA
ENSSSCG00000020779	4	14483073	14483175	U6				snRNA
ENSSSCG00000000333	5	21944254	21945195		100155964	olfactory receptor 6C75-like	LOC100155964	protein_coding
ENSSSCG00000000333	5	21944254	21945195		100736710	olfactory receptor 6C75-like	LOC100736710	protein_coding
ENSSSCG00000000332	5	21962838	21963776		100736743	olfactory receptor 6C1-like	LOC100736743	protein_coding
ENSSSCG00000000334	5	21997605	21998540		100156758	olfactory receptor 6C68-like	LOC100156758	protein_coding
ENSSSCG00000000334	5	21997605	21998540		100157938	olfactory receptor 6C68-like	LOC100157938	protein_coding
ENSSSCG00000029110	5	22118133	22119068		100524678	olfactory receptor 6C2-like	LOC100524678	protein_coding
ENSSSCG00000029110	5	22118133	22119068		100736637	olfactory receptor 6C2-like	LOC100736637	protein_coding
ENSSSCG00000026679	5	22133078	22134432		100524864	olfactory receptor 6C2-like	LOC100524864	protein_coding
ENSSSCG00000026679	5	22133078	22134432		100736675	olfactory receptor 6C2-like	LOC100736675	protein_coding
ENSSSCG00000027167	5	22166842	22167777		100519484	olfactory receptor 6C2-like	LOC100519484	protein_coding
ENSSSCG00000000035	5	3216151	3250371	TTLL1	100621517	tubulin tyrosine ligase-like family, member 1	TTLL1	protein_coding
ENSSSCG00000026047	5	3287654	3292540					protein_coding
ENSSSCG00000000036	5	3320873	3358774	PACSIN2	100523786	protein kinase C and casein kinase substrate in neurons protein 2-like	LOC100523786	protein_coding
ENSSSCG00000000037	5	3367604	3498052	ARFGAP3	100523962	ADP-ribosylation factor GTPase-activating protein 3-like	LOC100523962	protein_coding
ENSSSCG00000000456	5	26810232	26867980	SLC16A7	100158241	solute carrier family 16, member 7 (monocarboxylic acid transporter 2)	SLC16A7	protein_coding
ENSSSCG00000003698	6	98533727	98538178	ADCYAP1	414283	adenylate cyclase activating polypeptide 1 (pituitary)	ADCYAP1	protein_coding
ENSSSCG00000018323	6	98175520	98175710	U2				snRNA
ENSSSCG00000027533	6	97892299	97892405	U6				snRNA
ENSSSCG00000028594	7	133403010	133403972					protein_coding
ENSSSCG00000021230	7	133414402	133415364					protein_coding
ENSSSCG00000029804	7	133431567	133433198		100156611	olfactory receptor 4K3-like	LOC100156611	protein_coding
ENSSSCG00000025659	7	133451853	133452788		100155405	olfactory receptor 4K1-like	LOC100155405	protein_coding
ENSSSCG00000031069	7	50363525	50366816	DEFB133	100626844	uncharacterized LOC100626844	LOC100626844	protein_coding
ENSSSCG00000001741	7	50374514	50383719	DEFB114	100170135	beta-defensin 114	BD114	protein_coding
ENSSSCG00000030442	7	50375564	50376167					protein_coding
ENSSSCG00000031060	7	50389682	50390801	DEFB113	100302696	defensin, beta 113	DEFB113	protein_coding
ENSSSCG00000001743	7	50410268	50414899	DEFB110	404702	defensin, beta 110 locus	DEFB110	protein_coding
ENSSSCG00000030786	7	50399744	50399884	DEFB110P				pseudogene
ENSSSCG00000002486	7	123094888	123101407	SERPINA3-1	100156325	alpha-1-antichymotrypsin 2	LOC100156325	protein_coding
ENSSSCG00000030371	7	122961691	122969858		100153899	alpha-1-antichymotrypsin 2	LOC100153899	protein_coding
ENSSSCG00000002484	7	123001101	123002459					protein_coding
ENSSSCG00000002483	7	123016243	123103358	SERPINA3-3	396685	alpha-1-antichymotrypsin 3	SERPINA3-3	protein_coding
ENSSSCG00000002555	7	131225912	131334309	JAG2	100522743	jagged 2	JAG2	protein_coding
ENSSSCG00000019343	7	53883626	53883708	ssc-mir-184	100170407	microRNA mir-184	MIR184	miRNA
ENSSSCG00000019343	8	83617785	83721850	DCLK2	100520394	serine/threonine-protein kinase DCLK2-like	LOC100520394	protein_coding
ENSSSCG00000028639	9	5376516	5377460		100626951	olfactory receptor 51V1-like	LOC100626951	protein_coding
ENSSSCG00000022497	9	5391549	5392499		100514973	olfactory receptor 52A5-like	LOC100514973	protein_coding
ENSSSCG00000014712	9	5403433	5404386		100517771	putative olfactory receptor 52P1-like	LOC100517771	protein_coding
ENSSSCG00000014712	9	5403433	5404386		100517957	putative olfactory receptor 52P1-like	LOC100517957	protein_coding
ENSSSCG00000014712	9	5403433	5404386		100518674	putative olfactory receptor 52P1-like	LOC100518674	protein_coding
ENSSSCG00000014712	9	5403433	5404386		100620090	putative olfactory receptor 52P1-like	LOC100620090	protein_coding
ENSSSCG00000014715	9	5537471	5538406		100518850	olfactory receptor 51V1-like	LOC100518850	protein_coding
ENSSSCG00000014710	9	5543473	5544432		100519039	olfactory receptor 51V1-like	LOC100519039	protein_coding
ENSSSCG00000027950	9	5559942	5560889		100519378	olfactory receptor 52A5-like	LOC100519378	protein_coding
ENSSSCG00000030230	9	5569355	5570290		100519554	olfactory receptor 52A1-like	LOC100519554	protein_coding
ENSSSCG00000025575	9	5582525	5583460		100519723	olfactory receptor 52A1-like	LOC100519723	protein_coding
ENSSSCG00000022276	9	5589679	5590626		100519910	olfactory receptor 52A5-like	LOC100519910	protein_coding
ENSSSCG00000014722	9	5600479	5601414		100515618	olfactory receptor 52A1-like	LOC100515618	protein_coding
ENSSSCG00000014723	9	5613304	5614269					protein_coding
ENSSSCG00000014724	9	5623350	5624309	OR51V1	100621181	olfactory receptor 51V1-like	LOC100621181	protein_coding
ENSSSCG00000014725	9	5632715	5634344	HBB	407066	hemoglobin, beta	HBB	protein_coding
ENSSSCG00000014727	9	5641010	5642223		100515788	hemoglobin subunit beta-like	LOC100515788	protein_coding
ENSSSCG00000014729	9	5170469	5171436					pseudogene
ENSSSCG00000014694	9	5214883	5215877					pseudogene
ENSSSCG00000014695	9	5226277	5227238					pseudogene
ENSSSCG00000030349	9	5363307	5364217					pseudogene
ENSSSCG00000028302	9	5552477	5553387					pseudogene
ENSSSCG00000023196	9	5690790	5691726					pseudogene
ENSSSCG00000014726	9	5650628	5652665	HBE1	407067	hemoglobin, epsilon 1	HBE1	protein_coding
ENSSSCG00000014728	9	5684578	5685516	OR51B2	100520442	olfactory receptor 51B2-like	LOC100520442	protein_coding
ENSSSCG00000014740	9	5752638	5753734	OR52E2	100521140	olfactory receptor 52E2-like	LOC100521140	protein_coding
ENSSSCG00000014745	9	5768665	5769600	OR52J3	100737670	olfactory receptor 52J3-like	LOC100737670	protein_coding
ENSSSCG00000024353	9	5184160	5185107		100624993	olfactory receptor 52D1-like	LOC100624993	protein_coding
ENSSSCG00000027566	9	5203830	5204789		100512549	olfactory receptor 51G2-like	LOC100512549	protein_coding
ENSSSCG00000014693	9	5209262	5210203		100512729	olfactory receptor 52D1-like	LOC100512729	protein_coding
ENSSSCG00000027874	9	5235903	5237569					protein_coding
ENSSSCG00000025490	9	5241770	5242732					protein_coding
ENSSSCG00000029107	9	5248733	5249686		100525938	olfactory receptor 52D1-like	LOC100525938	protein_coding
ENSSSCG00000029107	9	5248733	5249686		100736885	olfactory receptor 52D1-like	LOC100736885	protein_coding
ENSSSCG00000022374	9	5259242	5260186		100526123	olfactory receptor 51I2-like	LOC100526123	protein_coding
ENSSSCG00000022374	9	5259242	5260186		100736931	olfactory receptor 51I2-like	LOC100736931	protein_coding
ENSSSCG00000014704	9	5325263	5326213		100516685	olfactory receptor 51G2-like	LOC100516685	protein_coding
ENSSSCG00000023352	9	5338774	5339730		100514417	olfactory receptor 51L1-like	LOC100514417	protein_coding
ENSSSCG00000014716	9	5354366	5355301		100737158	olfactory receptor 51V1-like	LOC100737158	protein_coding
ENSSSCG00000014708	9	5369742	5370698		100517595	olfactory receptor 52Z1-like	LOC100517595	protein_coding
ENSSSCG00000020144	9	5632079	5632271	CoTC_ribozyme				misc_RNA

## Sheet: Table S3
Category	Term	Count	%	PValue	Genes	List Total	Pop Hits	Pop Total	Fold Enrichment	Bonferroni	Benjamini	FDR
GOTERM_MF_ALL	GO:0004984~olfactory receptor activity	21	33.871	1.00103e-18	ENSG00000182070, ENSG00000176742, ENSG00000181609, ENSG00000155249, ENSG00000171944, ENSG00000181693, ENSG00000187857, ENSG00000171459, ENSG00000205327, ENSG00000176787, ENSG00000181767, ENSG00000181718, ENSG00000197233, ENSG00000205495, ENSG00000205330, ENSG00000181761, ENSG00000197938, ENSG00000174942, ENSG00000184881, ENSG00000136939, ENSG00000181689	50	431	15143	14.7565	1.55159e-16	1.55159e-16	1.20217e-15
GOTERM_BP_ALL	GO:0007608~sensory perception of smell	21	33.871	3.76986e-17	ENSG00000182070, ENSG00000176742, ENSG00000181609, ENSG00000155249, ENSG00000171944, ENSG00000181693, ENSG00000187857, ENSG00000171459, ENSG00000205327, ENSG00000176787, ENSG00000181767, ENSG00000181718, ENSG00000197233, ENSG00000205495, ENSG00000205330, ENSG00000181761, ENSG00000197938, ENSG00000174942, ENSG00000184881, ENSG00000136939, ENSG00000181689	55	431	14116	12.5052	1.49664e-14	1.49664e-14	5.25247e-14
GOTERM_BP_ALL	GO:0007606~sensory perception of chemical stimulus	21	33.871	2.77881e-16	ENSG00000182070, ENSG00000176742, ENSG00000181609, ENSG00000155249, ENSG00000171944, ENSG00000181693, ENSG00000187857, ENSG00000171459, ENSG00000205327, ENSG00000176787, ENSG00000181767, ENSG00000181718, ENSG00000197233, ENSG00000205495, ENSG00000205330, ENSG00000181761, ENSG00000197938, ENSG00000174942, ENSG00000184881, ENSG00000136939, ENSG00000181689	55	478	14116	11.2756	1.32228e-13	6.60583e-14	4.66294e-13
GOTERM_MF_ALL	GO:0004930~G-protein coupled receptor activity	22	35.4839	6.2765e-14	ENSG00000182070, ENSG00000176742, ENSG00000181609, ENSG00000155249, ENSG00000171944, ENSG00000181693, ENSG00000187857, ENSG00000171459, ENSG00000205327, ENSG00000176787, ENSG00000181767, ENSG00000181718, ENSG00000197233, ENSG00000205495, ENSG00000205330, ENSG00000181761, ENSG00000197938, ENSG00000174942, ENSG00000136928, ENSG00000184881, ENSG00000136939, ENSG00000181689	50	873	15143	7.63221	9.72278e-12	4.86133e-12	7.53286e-11
GOTERM_BP_ALL	GO:0007186~G-protein coupled receptor protein signaling pathway	24	38.7097	4.12174e-12	ENSG00000182070, ENSG00000176742, ENSG00000181609, ENSG00000155249, ENSG00000171944, ENSG00000181693, ENSG00000187857, ENSG00000171459, ENSG00000141433, ENSG00000205327, ENSG00000176787, ENSG00000132329, ENSG00000181767, ENSG00000181718, ENSG00000197233, ENSG00000205495, ENSG00000205330, ENSG00000181761, ENSG00000197938, ENSG00000174942, ENSG00000136928, ENSG00000184881, ENSG00000136939, ENSG0000…	55	1123	14116	5.48505	1.63632e-09	5.45439e-10	5.74267e-09
GOTERM_BP_ALL	GO:0007600~sensory perception	21	33.871	5.97886e-12	ENSG00000182070, ENSG00000176742, ENSG00000181609, ENSG00000155249, ENSG00000171944, ENSG00000181693, ENSG00000187857, ENSG00000171459, ENSG00000205327, ENSG00000176787, ENSG00000181767, ENSG00000181718, ENSG00000197233, ENSG00000205495, ENSG00000205330, ENSG00000181761, ENSG00000197938, ENSG00000174942, ENSG00000184881, ENSG00000136939, ENSG00000181689	55	810	14116	6.65401	2.37362e-09	5.93404e-10	8.33025e-09
GOTERM_BP_ALL	GO:0050890~cognition	21	33.871	4.84372e-11	ENSG00000182070, ENSG00000176742, ENSG00000181609, ENSG00000155249, ENSG00000171944, ENSG00000181693, ENSG00000187857, ENSG00000171459, ENSG00000205327, ENSG00000176787, ENSG00000181767, ENSG00000181718, ENSG00000197233, ENSG00000205495, ENSG00000205330, ENSG00000181761, ENSG00000197938, ENSG00000174942, ENSG00000184881, ENSG00000136939, ENSG00000181689	55	909	14116	5.92931	1.92296e-08	3.84592e-09	6.74865e-08
GOTERM_MF_ALL	GO:0004888~transmembrane receptor activity	22	35.4839	1.39587e-10	ENSG00000182070, ENSG00000176742, ENSG00000181609, ENSG00000155249, ENSG00000171944, ENSG00000181693, ENSG00000187857, ENSG00000171459, ENSG00000205327, ENSG00000176787, ENSG00000181767, ENSG00000181718, ENSG00000197233, ENSG00000205495, ENSG00000205330, ENSG00000181761, ENSG00000197938, ENSG00000174942, ENSG00000136928, ENSG00000184881, ENSG00000136939, ENSG00000181689	50	1305	15143	5.10569	2.1636e-08	7.21199e-09	1.67635e-07
GOTERM_BP_ALL	GO:0050877~neurological system process	22	35.4839	1.09886e-09	ENSG00000182070, ENSG00000176742, ENSG00000181609, ENSG00000155249, ENSG00000171944, ENSG00000181693, ENSG00000187857, ENSG00000171459, ENSG00000205327, ENSG00000176787, ENSG00000181767, ENSG00000181718, ENSG00000197233, ENSG00000205495, ENSG00000205330, ENSG00000181761, ENSG00000197938, ENSG00000174942, ENSG00000136928, ENSG00000184881, ENSG00000136939, ENSG00000181689	55	1210	14116	4.66645	4.36249e-07	7.27082e-08	1.53102e-06
GOTERM_MF_ALL	GO:0004872~receptor activity	24	38.7097	1.86931e-09	ENSG00000182070, ENSG00000144852, ENSG00000176742, ENSG00000181609, ENSG00000155249, ENSG00000171944, ENSG00000181693, ENSG00000187857, ENSG00000171459, ENSG00000205327, ENSG00000176787, ENSG00000132329, ENSG00000181767, ENSG00000181718, ENSG00000197233, ENSG00000205495, ENSG00000205330, ENSG00000181761, ENSG00000197938, ENSG00000174942, ENSG00000136928, ENSG00000184881, ENSG00000136939, ENSG0000…	50	1838	15143	3.95465	2.89742e-07	7.24356e-08	2.24492e-06
GOTERM_BP_ALL	GO:0003008~system process	23	37.0968	9.19775e-09	ENSG00000182070, ENSG00000176742, ENSG00000181609, ENSG00000196136, ENSG00000155249, ENSG00000171944, ENSG00000181693, ENSG00000187857, ENSG00000171459, ENSG00000205327, ENSG00000176787, ENSG00000181767, ENSG00000181718, ENSG00000197233, ENSG00000205495, ENSG00000205330, ENSG00000181761, ENSG00000197938, ENSG00000174942, ENSG00000136928, ENSG00000184881, ENSG00000136939, ENSG00000181689	55	1503	14116	3.92751	3.6515e-06	5.21644e-07	1.2815e-05
GOTERM_BP_ALL	GO:0007166~cell surface receptor linked signal transduction	25	40.3226	1.62762e-08	ENSG00000171944, ENSG00000171459, ENSG00000132329, ENSG00000181767, ENSG00000197233, ENSG00000205495, ENSG00000205330, ENSG00000184916, ENSG00000136939, ENSG00000182070, ENSG00000181609, ENSG00000176742, ENSG00000155249, ENSG00000187857, ENSG00000181693, ENSG00000141433, ENSG00000205327, ENSG00000176787, ENSG00000181718, ENSG00000181761, ENSG00000197938, ENSG00000174942, ENSG00000136928, ENSG0000…	55	1856	14116	3.45709	6.46162e-06	8.07705e-07	2.26772e-05
GOTERM_MF_ALL	GO:0060089~molecular transducer activity	25	40.3226	2.04005e-08	ENSG00000171944, ENSG00000171459, ENSG00000132329, ENSG00000181767, ENSG00000197233, ENSG00000205495, ENSG00000205330, ENSG00000136939, ENSG00000182070, ENSG00000144852, ENSG00000181609, ENSG00000176742, ENSG00000155249, ENSG00000187857, ENSG00000181693, ENSG00000141433, ENSG00000205327, ENSG00000176787, ENSG00000181718, ENSG00000181761, ENSG00000197938, ENSG00000174942, ENSG00000136928, ENSG0000…	50	2270	15143	3.33546	3.16208e-06	6.32417e-07	2.44998e-05
GOTERM_MF_ALL	GO:0004871~signal transducer activity	25	40.3226	2.04005e-08	ENSG00000171944, ENSG00000171459, ENSG00000132329, ENSG00000181767, ENSG00000197233, ENSG00000205495, ENSG00000205330, ENSG00000136939, ENSG00000182070, ENSG00000144852, ENSG00000181609, ENSG00000176742, ENSG00000155249, ENSG00000187857, ENSG00000181693, ENSG00000141433, ENSG00000205327, ENSG00000176787, ENSG00000181718, ENSG00000181761, ENSG00000197938, ENSG00000174942, ENSG00000136928, ENSG0000…	50	2270	15143	3.33546	3.16208e-06	6.32417e-07	2.44998e-05
GOTERM_BP_ALL	GO:0050896~response to stimulus	31	50	1.30496e-06	ENSG00000214642, ENSG00000214643, ENSG00000196136, ENSG00000156875, ENSG00000171944, ENSG00000171459, ENSG00000181767, ENSG00000197233, ENSG00000205495, ENSG00000205330, ENSG00000177684, ENSG00000184916, ENSG00000136939, ENSG00000141030, ENSG00000182070, ENSG00000203970, ENSG00000144852, ENSG00000176742, ENSG00000181609, ENSG00000155249, ENSG00000181693, ENSG00000187857, ENSG00000205327, ENSG0000…	55	3502	14116	2.27193	0.000517935	5.75616e-05	0.00181816
GOTERM_BP_ALL	GO:0007165~signal transduction	27	43.5484	3.48644e-06	ENSG00000171944, ENSG00000171459, ENSG00000181767, ENSG00000197233, ENSG00000205495, ENSG00000205330, ENSG00000136939, ENSG00000182070, ENSG00000144852, ENSG00000141030, ENSG00000176742, ENSG00000181609, ENSG00000155249, ENSG00000187857, ENSG00000181693, ENSG00000170390, ENSG00000205327, ENSG00000176787, ENSG00000065802, ENSG00000181718, ENSG00000180530, ENSG00000181761, ENSG00000197938, ENSG0000…	55	2840	14116	2.44003	0.00138316	0.000138402	0.00485747
GOTERM_CC_ALL	GO:0005886~plasma membrane	28	45.1613	3.74364e-06	ENSG00000171944, ENSG00000171459, ENSG00000042980, ENSG00000132329, ENSG00000181767, ENSG00000197233, ENSG00000205495, ENSG00000205330, ENSG00000184916, ENSG00000118596, ENSG00000136939, ENSG00000182070, ENSG00000176742, ENSG00000181609, ENSG00000155249, ENSG00000187857, ENSG00000181693, ENSG00000205327, ENSG00000176787, ENSG00000181718, ENSG00000181761, ENSG00000197938, ENSG00000174942, ENSG0000…	51	3777	15908	2.31237	0.000340614	0.000340614	0.00408121
GOTERM_BP_ALL	GO:0032501~multicellular organismal process	32	51.6129	3.18191e-05	ENSG00000196136, ENSG00000171944, ENSG00000171459, ENSG00000042980, ENSG00000181767, ENSG00000124155, ENSG00000197233, ENSG00000205495, ENSG00000205330, ENSG00000184916, ENSG00000136939, ENSG00000141030, ENSG00000182070, ENSG00000188487, ENSG00000162946, ENSG00000176742, ENSG00000181609, ENSG00000155249, ENSG00000181693, ENSG00000187857, ENSG00000205327, ENSG00000176787, ENSG00000065802, ENSG0000…	55	4280	14116	1.91891	0.0125529	0.00114774	0.0443237
GOTERM_CC_ALL	GO:0016021~integral to membrane	31	50	9.5429e-05	ENSG00000156875, ENSG00000171944, ENSG00000171459, ENSG00000042980, ENSG00000132329, ENSG00000181767, ENSG00000124155, ENSG00000197233, ENSG00000205495, ENSG00000205330, ENSG00000184916, ENSG00000118596, ENSG00000136939, ENSG00000154025, ENSG00000182070, ENSG00000176742, ENSG00000181609, ENSG00000155249, ENSG00000181693, ENSG00000187857, ENSG00000205327, ENSG00000176787, ENSG00000181718, ENSG0000…	51	5297	15908	1.82548	0.00864685	0.00433281	0.103987
GOTERM_CC_ALL	GO:0031224~intrinsic to membrane	31	50	0.000195041	ENSG00000156875, ENSG00000171944, ENSG00000171459, ENSG00000042980, ENSG00000132329, ENSG00000181767, ENSG00000124155, ENSG00000197233, ENSG00000205495, ENSG00000205330, ENSG00000184916, ENSG00000118596, ENSG00000136939, ENSG00000154025, ENSG00000182070, ENSG00000176742, ENSG00000181609, ENSG00000155249, ENSG00000181693, ENSG00000187857, ENSG00000205327, ENSG00000176787, ENSG00000181718, ENSG0000…	51	5485	15908	1.76291	0.0175939	0.00589936	0.212427
GOTERM_CC_ALL	GO:0044425~membrane part	31	50	0.00592275	ENSG00000156875, ENSG00000171944, ENSG00000171459, ENSG00000042980, ENSG00000132329, ENSG00000181767, ENSG00000124155, ENSG00000197233, ENSG00000205495, ENSG00000205330, ENSG00000184916, ENSG00000118596, ENSG00000136939, ENSG00000154025, ENSG00000182070, ENSG00000176742, ENSG00000181609, ENSG00000155249, ENSG00000181693, ENSG00000187857, ENSG00000205327, ENSG00000176787, ENSG00000181718, ENSG0000…	51	6578	15908	1.46999	0.417586	0.126409	6.27089
GOTERM_BP_ALL	GO:0042742~defense response to bacterium	4	6.45161	0.00899173	ENSG00000203970, ENSG00000214642, ENSG00000214643, ENSG00000177684	55	112	14116	9.16623	0.972287	0.258309	11.825
GOTERM_CC_ALL	GO:0016020~membrane	31	50	0.029243	ENSG00000156875, ENSG00000171944, ENSG00000171459, ENSG00000042980, ENSG00000132329, ENSG00000181767, ENSG00000124155, ENSG00000197233, ENSG00000205495, ENSG00000205330, ENSG00000184916, ENSG00000118596, ENSG00000136939, ENSG00000154025, ENSG00000182070, ENSG00000176742, ENSG00000181609, ENSG00000155249, ENSG00000181693, ENSG00000187857, ENSG00000205327, ENSG00000176787, ENSG00000181718, ENSG0000…	51	7266	15908	1.3308	0.932848	0.417345	27.6431
GOTERM_BP_ALL	GO:0009617~response to bacterium	4	6.45161	0.037521	ENSG00000203970, ENSG00000214642, ENSG00000214643, ENSG00000177684	55	193	14116	5.31927	1	0.688976	41.306
GOTERM_MF_ALL	GO:0004835~tubulin-tyrosine ligase activity	2	3.22581	0.0443795	ENSG00000100271, ENSG00000100304	50	14	15143	43.2657	0.99912	0.690467	42.025
GOTERM_BP_ALL	GO:0015669~gas transport	2	3.22581	0.0667029	ENSG00000105372, ENSG00000213931	55	18	14116	28.5172	1	0.858795	61.7797
GOTERM_BP_ALL	GO:0050789~regulation of biological process	34	54.8387	0.0731785	ENSG00000196136, ENSG00000171944, ENSG00000171459, ENSG00000132329, ENSG00000184182, ENSG00000181767, ENSG00000197233, ENSG00000205495, ENSG00000205330, ENSG00000184916, ENSG00000136939, ENSG00000141030, ENSG00000144852, ENSG00000182070, ENSG00000176742, ENSG00000181609, ENSG00000155249, ENSG00000181693, ENSG00000187857, ENSG00000141433, ENSG00000170390, ENSG00000205327, ENSG00000176787, ENSG0000…	55	7106	14116	1.22801	1	0.866187	65.3132
GOTERM_BP_ALL	GO:0045137~development of primary sexual characteristics	3	4.83871	0.0849385	ENSG00000180530, ENSG00000184916, ENSG00000065802	55	127	14116	6.06271	1	0.889469	70.9668
GOTERM_BP_ALL	GO:0051707~response to other organism	4	6.45161	0.0992326	ENSG00000203970, ENSG00000214642, ENSG00000214643, ENSG00000177684	55	290	14116	3.54006	1	0.912889	76.6854

## Sheet: Table S4
KEGG_PATHWAY	hsa04740:Olfactory transduction	21	33.871	9.01006e-17	ENSG00000182070, ENSG00000176742, ENSG00000181609, ENSG00000155249, ENSG00000171944, ENSG00000181693, ENSG00000187857, ENSG00000171459, ENSG00000205327, ENSG00000176787, ENSG00000181767, ENSG00000181718, ENSG00000197233, ENSG00000205495, ENSG00000205330, ENSG00000181761, ENSG00000197938, ENSG00000174942, ENSG00000184881, ENSG00000136939, ENSG00000181689	30	379	5085	9.39182	1.33227e-15	1.33227e-15	6.66134e-14

## Sheet: Table S5
QTL
Chr	Start	End	Length	Trait	CNVR_ID		Note: CNVR_ID corresponds to the ID in Table S1.
11	4882972	31597602	26714631	Belly weight QTL (1)	9
7	11872314	99614552	87742239	Carcass weight (hot) QTL (3)	49
7	11872314	99614552	87742239	Carcass weight (hot) QTL (3)	51
7	11872314	99614552	87742239	Carcass weight (hot) QTL (3)	50
1	296343853	306268161	9924309	Loin muscle area QTL (4)	7
11	4882972	31597602	26714631	Loin muscle area QTL (6)	9
14	9757277	139008797	129251521	Loin muscle area QTL (7)	24
14	9757277	139008797	129251521	Loin muscle area QTL (7)	22
14	9757277	139008797	129251521	Loin muscle area QTL (7)	23
14	9757277	139008797	129251521	Loin muscle area QTL (7)	25
1	266165650	282047901	15882252	Carcass length QTL (9)	5
7	11625414	50310118	38684705	Carcass length QTL (11)	49
1	292265095	306268161	14003067	Trimmed wholesale product / carcass weight QTL (16)	6
1	292265095	306268161	14003067	Trimmed wholesale product / carcass weight QTL (16)	7
14	24310612	115480974	91170363	Trimmed wholesale product / carcass weight QTL (18)	22
14	24310612	115480974	91170363	Trimmed wholesale product / carcass weight QTL (18)	23
7	12337141	50310118	37972978	Backfat at first rib QTL (20)	49
1	301943728	315321322	13377595	Backfat at tenth rib QTL (23)	8
7	11625414	60420745	48795332	backfat at last rib QTL (28)	49
7	11625414	60420745	48795332	backfat at last rib QTL (28)	51
7	11625414	60420745	48795332	backfat at last rib QTL (28)	50
5	3722572	35377762	31655191	Backfat at last lumbar QTL (31)	47
5	3722572	35377762	31655191	Backfat at last lumbar QTL (31)	46
14	27604850	66305680	38700831	Backfat at last lumbar QTL (33)	22
1	292265095	306268161	14003067	Average backfat thickness QTL (35)	6
1	292265095	306268161	14003067	Average backfat thickness QTL (35)	7
8	11308413	26534249	15225837	Leaf fat weight QTL (40)	56
1	169149638	292922030	123772393	backfat at last rib QTL (44)	4
1	169149638	292922030	123772393	backfat at last rib QTL (44)	5
1	133275468	276932694	143657227	Backfat at last lumbar QTL (45)	4
1	133275468	276932694	143657227	Backfat at last lumbar QTL (45)	5
4	125474284	140345606	14871323	Carcass weight (cold) QTL (50)	44
4	106510877	134902449	28391573	Loin muscle area QTL (51)	44
7	23536897	121076605	97539709	Average backfat thickness QTL (59)	52
7	23536897	121076605	97539709	Average backfat thickness QTL (59)	49
7	23536897	121076605	97539709	Average backfat thickness QTL (59)	51
7	23536897	121076605	97539709	Average backfat thickness QTL (59)	50
7	12337141	121076605	108739465	Backfat at last lumbar QTL (60)	52
7	12337141	121076605	108739465	Backfat at last lumbar QTL (60)	49
7	12337141	121076605	108739465	Backfat at last lumbar QTL (60)	51
7	12337141	121076605	108739465	Backfat at last lumbar QTL (60)	50
7	50310118	121076605	70766488	Backfat at tenth rib QTL (61)	52
7	50310118	121076605	70766488	Backfat at tenth rib QTL (61)	51
7	50310118	121076605	70766488	Backfat at tenth rib QTL (61)	50
7	30781324	122982289	92200966	backfat at last rib QTL (62)	52
7	30781324	122982289	92200966	backfat at last rib QTL (62)	49
7	30781324	122982289	92200966	backfat at last rib QTL (62)	51
7	30781324	122982289	92200966	backfat at last rib QTL (62)	53
7	30781324	122982289	92200966	backfat at last rib QTL (62)	50
7	105477844	118398897	12921054	Carcass weight (cold) QTL (63)	52
1	35389848	230570794	195180947	Muscle fat content QTL (79)	3
1	35389848	230570794	195180947	Muscle fat content QTL (79)	4
1	35389848	230570794	195180947	Muscle fat content QTL (79)	2
1	257944209	315321322	57377114	Drip loss QTL (80)	6
1	257944209	315321322	57377114	Drip loss QTL (80)	5
1	257944209	315321322	57377114	Drip loss QTL (80)	8
1	257944209	315321322	57377114	Drip loss QTL (80)	7
2	38367026	119359590	80992565	Meat color-L QTL (82)	41
2	38367026	100385940	62018915	Water holding capacity QTL (88)	41
15	140004859	146378964	6374106	Meat color-L QTL (118)	30
15	53136564	145436197	92299634	pH 24 hr post-mortem (loin) QTL (122)	30
15	53136564	145436197	92299634	pH 24 hr post-mortem (loin) QTL (122)	29
15	33137272	115803475	82666204	pH 24 hr post-mortem (loin) QTL (123)	29
17	51909620	68964712	17055093	Meat color score QTL (129)	35
17	51909620	68964712	17055093	Meat color-L QTL (130)	35
17	51909620	68964712	17055093	Meat color-L QTL (131)	35
17	51909620	68964712	17055093	Average lactate QTL (132)	35
17	51909620	68964712	17055093	Average glycolytic potential QTL (133)	35
17	8194789	20489451	12294663	Juiciness score QTL (134)	34
1	196852409	233806417	36954009	Backfat at tenth rib QTL (138)	4
1	196852409	233806417	36954009	Average daily gain (on test) QTL (139)	4
1	196852409	233806417	36954009	Average daily gain (on test) QTL (140)	4
1	196852409	233806417	36954009	Daily feed intake QTL (141)	4
6	119691	145311036	145191346	Intramuscular fat content QTL (145)	48
6	32048098	147379210	115331113	Average backfat thickness QTL (148)	48
6	32048098	147379210	115331113	Average backfat thickness QTL (149)	48
6	32048098	147379210	115331113	Intramuscular fat content QTL (150)	48
6	32048098	147379210	115331113	Intramuscular fat content QTL (151)	48
4	12618993	71310074	58691082	Subacid smell QTL (159)	43
4	12618993	71310074	58691082	Subacid smell QTL (159)	42
4	4064787	52626380	48561594	Taste intensity QTL (161)	43
4	4064787	52626380	48561594	Taste intensity QTL (161)	42
4	71310074	134902449	63592376	Average backfat thickness QTL (162)	44
6	66533116	116483132	49950017	Intramuscular fat content QTL (163)	48
1	293823993	299009063	5185071	Body weight (3 weeks) QTL (167)	6
1	293823993	299009063	5185071	Body weight (3 weeks) QTL (167)	7
1	310416217	315321322	4905106	body weight (13 weeks) QTL (169)	8
6	36714425	139199314	102484890	body weight (13 weeks) QTL (183)	48
6	36714425	148036056	111321632	body weight (17 weeks) QTL (184)	48
6	36714425	132937255	96222831	average daily gain (birth-3 weeks) QTL (185)	48
6	24493680	134065349	109571670	average daily gain (10-22 weeks) QTL (186)	48
7	21758328	60007982	38249655	Body weight (birth) QTL (187)	49
7	21758328	60007982	38249655	Body weight (birth) QTL (187)	51
7	21758328	60007982	38249655	Body weight (birth) QTL (187)	50
4	23809394	102054630	78245237	backfat (40 kg live weight) QTL (200)	43
4	23809394	102054630	78245237	backfat (60 kg live weight) QTL (201)	43
5	19558279	63117217	43558939	backfat (17 weeks of age) QTL (202)	47
5	19558279	63117217	43558939	backfat (17 weeks of age) QTL (202)	46
5	19558279	63117217	43558939	backfat (40 kg live weight) QTL (203)	47
5	19558279	63117217	43558939	backfat (40 kg live weight) QTL (203)	46
5	19558279	63117217	43558939	backfat (60 kg live weight) QTL (204)	47
5	19558279	63117217	43558939	backfat (60 kg live weight) QTL (204)	46
4	12618993	23809394	11190402	Drip loss QTL (217)	42
18	8236580	28825142	20588563	Drip loss QTL (220)	37
18	8236580	28825142	20588563	Drip loss QTL (220)	38
4	12618993	23809394	11190402	pH 24 hr post-mortem (loin) QTL (225)	42
14	41217524	81745465	40527942	Meat color-L QTL (234)	22
13	159374767	194995520	35620754	Meat color-a QTL (235)	17
13	159374767	194995520	35620754	Meat color-a QTL (235)	18
13	159374767	194995520	35620754	Meat color-a QTL (235)	19
14	6898350	41217524	34319175	Meat color-a QTL (236)	21
13	3278794	215473081	212194288	average daily gain (birth-30 kg) QTL (244)	17
13	3278794	215473081	212194288	average daily gain (birth-30 kg) QTL (244)	15
13	3278794	215473081	212194288	average daily gain (birth-30 kg) QTL (244)	18
13	3278794	215473081	212194288	average daily gain (birth-30 kg) QTL (244)	19
13	3278794	215473081	212194288	average daily gain (birth-30 kg) QTL (244)	16
4	12510089	137124342	124614254	average daily gain (birth-70 kg) QTL (245)	44
4	12510089	137124342	124614254	average daily gain (birth-70 kg) QTL (245)	43
4	12510089	137124342	124614254	average daily gain (birth-70 kg) QTL (245)	42
4	14860884	128368239	113507356	Small intestine length QTL (253)	43
1	276932694	301232398	24299705	Vertebra number QTL (274)	6
1	276932694	301232398	24299705	Vertebra number QTL (274)	7
7	23536897	50310118	26773222	backfat at mid-back QTL (282)	49
15	53136564	146378964	93242401	pH 24 hr post-mortem (loin) QTL (293)	30
15	53136564	146378964	93242401	pH 24 hr post-mortem (loin) QTL (293)	29
4	98720794	129939327	31218534	Meat color-a QTL (294)	44
4	120509810	134902449	14392640	Meat color-L QTL (297)	44
7	23536897	88946228	65409332	Meat color-L QTL (298)	49
7	23536897	88946228	65409332	Meat color-L QTL (298)	51
7	23536897	88946228	65409332	Meat color-L QTL (298)	50
6	90560868	117329203	26768336	Intramuscular fat content QTL (299)	48
4	119299797	135006664	15706868	Hematin pigmentation QTL (301)	44
7	50310118	102304856	51994739	Hematin pigmentation QTL (302)	51
7	50310118	102304856	51994739	Hematin pigmentation QTL (302)	50
9	147059981	150993689	3933709	Pseudorabies susceptibility QTL (303)	63
2	21136167	59648728	38512562	Average backfat thickness QTL (307)	41
7	11872314	64962096	53089783	Average backfat thickness QTL (308)	49
7	11872314	64962096	53089783	Average backfat thickness QTL (308)	51
7	11872314	64962096	53089783	Average backfat thickness QTL (308)	50
1	266165650	296343853	30178204	Average backfat thickness QTL (310)	6
1	266165650	296343853	30178204	Average backfat thickness QTL (310)	5
4	4064787	82084284	78019498	Intramuscular fat content QTL (313)	43
4	4064787	82084284	78019498	Intramuscular fat content QTL (313)	42
1	296136450	296551255	414806	Average daily gain (weaning to 25 kg) QTL (320)	7
5	6647815	22412792	15764978	Average daily gain (weaning to 25 kg) QTL (323)	46
8	10844129	15636344	4792216	Average daily gain (weaning to 25 kg) QTL (326)	56
1	62261447	196852409	134590963	Average daily gain (25-90 kg) QTL (329)	3
1	62261447	196852409	134590963	Average daily gain (25-90 kg) QTL (329)	2
8	15636344	72039691	56403348	Average daily gain (25-90 kg) QTL (334)	57
14	81745465	132053949	50308485	Average daily gain (25-90 kg) QTL (337)	24
14	81745465	132053949	50308485	Average daily gain (25-90 kg) QTL (337)	23
14	81745465	132053949	50308485	Average daily gain (25-90 kg) QTL (337)	25
8	10844129	15636344	4792216	Average daily gain (entire life) QTL (346)	56
14	6898350	41217524	34319175	Backfat (average) thickness - ultrasound QTL (354)	21
7	105477844	118398897	12921054	Number of white fibers QTL (356)	52
7	105477844	118398897	12921054	Percentage type IIb fibers QTL (357)	52
7	105477844	118398897	12921054	Diameter of type IIb muscle fibers QTL (358)	52
7	105477844	118398897	12921054	R-value QTL (359)	52
7	105477844	118398897	12921054	Average lactate QTL (360)	52
7	105477844	118398897	12921054	Average glycolytic potential QTL (361)	52
7	105477844	118398897	12921054	R-value / diameter of white fibers QTL (362)	52
7	105477844	118398897	12921054	Lactate / diameter of white fibers QTL (363)	52
7	11625414	55731128	44105715	Average backfat thickness QTL (365)	49
7	11625414	55731128	44105715	Average backfat thickness QTL (365)	51
7	11625414	55731128	44105715	Average backfat thickness QTL (365)	50
7	11625414	55880470	44255057	Loin muscle depth QTL (366)	49
7	11625414	55880470	44255057	Loin muscle depth QTL (366)	51
7	11625414	55880470	44255057	Loin muscle depth QTL (366)	50
6	74531339	124242785	49711447	Intramuscular fat content QTL (368)	48
4	23809394	120509810	96700417	Body weight (birth) QTL (369)	43
4	12618993	123094983	110475991	average daily gain (birth-end of test) QTL (370)	43
4	12618993	123094983	110475991	average daily gain (birth-end of test) QTL (370)	42
1	304194133	315321322	11127190	Loin weight QTL (375)	8
1	300046077	315321322	15275246	Ham weight QTL (376)	8
1	308342189	315321322	6979134	Loin and ham percentage in carcass QTL (377)	8
7	55467708	112984994	57517287	Loin weight QTL (385)	52
7	21060322	99943040	78882719	Ham weight QTL (386)	49
7	21060322	99943040	78882719	Ham weight QTL (386)	51
7	21060322	99943040	78882719	Ham weight QTL (386)	50
7	31967686	60007982	28040297	Shoulder weight QTL (387)	49
7	31967686	60007982	28040297	Shoulder weight QTL (387)	51
7	31967686	60007982	28040297	Shoulder weight QTL (387)	50
7	30368562	86637768	56269207	Loin muscle depth QTL (390)	49
7	30368562	86637768	56269207	Loin muscle depth QTL (390)	51
7	30368562	86637768	56269207	Loin muscle depth QTL (390)	50
8	26202992	115719604	89516613	Ham weight QTL (391)	57
8	26202992	115719604	89516613	Ham weight QTL (391)	58
9	47025178	133907605	86882428	Shoulder weight QTL (392)	62
1	297972049	315321322	17349274	Backfat weight QTL (401)	8
1	304194133	315321322	11127190	Leaf fat weight QTL (402)	8
5	4170852	33789566	29618715	Backfat thickness between 3rd and 4th rib QTL (412)	47
5	4170852	33789566	29618715	Backfat thickness between 3rd and 4th rib QTL (412)	46
7	23536897	56308996	32772100	Belly weight QTL (417)	49
7	23536897	56308996	32772100	Belly weight QTL (417)	51
7	23536897	56308996	32772100	Belly weight QTL (417)	50
8	26202992	93965670	67762679	Belly weight QTL (421)	57
8	26202992	93965670	67762679	Belly weight QTL (421)	58
11	3920148	48885503	44965356	Backfat weight QTL (422)	9
11	3920148	48885503	44965356	Backfat weight QTL (422)	10
11	3920148	41670839	37750692	Percentage of backfat and leaf fat in carcass QTL (423)	9
11	3920148	41670839	37750692	Percentage of backfat and leaf fat in carcass QTL (423)	10
11	75173457	87690581	12517125	Belly weight QTL (424)	13
11	7902465	48885503	40983039	Backfat thickness between 3rd and 4th rib QTL (425)	9
11	7902465	48885503	40983039	Backfat thickness between 3rd and 4th rib QTL (425)	10
1	209607349	278936859	69329511	Head weight QTL (432)	5
4	4766344	22254690	17488347	Dressing percentage QTL (435)	42
8	34032027	131564304	97532278	Head weight QTL (438)	57
8	34032027	131564304	97532278	Head weight QTL (438)	58
8	10626249	99338918	88712670	Feet weight QTL (439)	57
8	10626249	99338918	88712670	Feet weight QTL (439)	56
8	10626249	99338918	88712670	Feet weight QTL (439)	58
4	12618993	77094703	64475711	average daily gain (birth-end of test) QTL (442)	43
4	12618993	77094703	64475711	average daily gain (birth-end of test) QTL (442)	42
4	12618993	102054630	89435638	Average daily gain (weaning to 25 kg) QTL (443)	43
4	12618993	102054630	89435638	Average daily gain (weaning to 25 kg) QTL (443)	42
4	23809394	96936045	73126652	Average daily gain (on test) QTL (444)	43
1	294339123	299009063	4669941	average daily gain (weaning-55 kg) QTL (446)	6
1	294339123	299009063	4669941	average daily gain (weaning-55 kg) QTL (446)	7
1	294339123	299009063	4669941	average daily gain (birth-end of test) QTL (447)	6
1	294339123	299009063	4669941	average daily gain (birth-end of test) QTL (447)	7
1	294339123	299009063	4669941	average daily gain (35-55 kg) QTL (448)	6
1	294339123	299009063	4669941	average daily gain (35-55 kg) QTL (448)	7
8	26534249	76044069	49509821	Corpus luteum number QTL (451)	57
4	102054630	135006664	32952035	Carcass length QTL (460)	44
4	23809394	102054630	78245237	Loin muscle area QTL (461)	43
4	23809394	102054630	78245237	Carcass length QTL (462)	43
4	23809394	102054630	78245237	backfat at mid-back QTL (463)	43
8	72039691	135387386	63347696	Palmitic acid percentage QTL (469)	58
8	72039691	135387386	63347696	Palmitoleic acid percentage QTL (470)	58
8	72039691	135387386	63347696	Average chain length QTL (471)	58
1	296669536	297084342	414807	Post-stress ACTH level QTL (475)	7
7	107293999	129125366	21831368	Basal cortisol level QTL (482)	52
7	107293999	129125366	21831368	Basal cortisol level QTL (482)	53
7	107293999	129125366	21831368	Post-stress cortisol level QTL (483)	52
7	107293999	129125366	21831368	Post-stress cortisol level QTL (483)	53
7	121076605	129125366	8048762	Cortisol level variations QTL (484)	53
8	52718097	133922781	81204685	Corpus luteum number QTL (492)	58
9	45173556	138764263	93590708	Corpus luteum number QTL (517)	62
15	45915038	140184166	94269129	Corpus luteum number QTL (519)	29
1	251929528	293302109	41372582	Age at puberty QTL (520)	5
8	33339776	133370686	100030911	Uterine capacity QTL (523)	57
8	33339776	133370686	100030911	Uterine capacity QTL (523)	58
8	4663629	15636344	10972716	Teat number QTL (585)	56
8	77097955	92751062	15653108	Age at puberty QTL (589)	58
4	23809394	102054630	78245237	Fat androstenone level (100 days) QTL (598)	43
4	23809394	102054630	78245237	Fat androstenone level (120 days) QTL (599)	43
4	23809394	102054630	78245237	Fat androstenone level (140 days) QTL (600)	43
14	19401623	132053949	112652327	Fat androstenone level (100 days) QTL (606)	24
14	19401623	132053949	112652327	Fat androstenone level (100 days) QTL (606)	22
14	19401623	132053949	112652327	Fat androstenone level (100 days) QTL (606)	23
14	19401623	132053949	112652327	Fat androstenone level (100 days) QTL (606)	25
14	19401623	132053949	112652327	Fat androstenone level (120 days) QTL (607)	24
14	19401623	132053949	112652327	Fat androstenone level (120 days) QTL (607)	22
14	19401623	132053949	112652327	Fat androstenone level (120 days) QTL (607)	23
14	19401623	132053949	112652327	Fat androstenone level (120 days) QTL (607)	25
14	19401623	132053949	112652327	Fat androstenone level (140 days) QTL (608)	24
14	19401623	132053949	112652327	Fat androstenone level (140 days) QTL (608)	22
14	19401623	132053949	112652327	Fat androstenone level (140 days) QTL (608)	23
14	19401623	132053949	112652327	Fat androstenone level (140 days) QTL (608)	25
14	19401623	132053949	112652327	Fat androstenone level (160 days) QTL (609)	24
14	19401623	132053949	112652327	Fat androstenone level (160 days) QTL (609)	22
14	19401623	132053949	112652327	Fat androstenone level (160 days) QTL (609)	23
14	19401623	132053949	112652327	Fat androstenone level (160 days) QTL (609)	25
1	62261447	233806417	171544971	White blood cell counts QTL (611)	3
1	62261447	233806417	171544971	White blood cell counts QTL (611)	4
1	62261447	233806417	171544971	White blood cell counts QTL (611)	2
7	50310118	102304856	51994739	average daily gain QTL (648)	51
7	50310118	102304856	51994739	average daily gain QTL (648)	50
7	64962096	121076605	56114510	Carcass length QTL (649)	52
7	64962096	121076605	56114510	Belly percentage QTL (650)	52
1	81895889	257944209	176048321	Backfat at rump QTL (651)	3
1	81895889	257944209	176048321	Backfat at rump QTL (651)	4
1	81895889	257944209	176048321	Backfat at rump QTL (651)	2
1	292265095	315321322	23056228	average daily gain (3-10 weeks) QTL (659)	6
1	292265095	315321322	23056228	average daily gain (3-10 weeks) QTL (659)	8
1	292265095	315321322	23056228	average daily gain (3-10 weeks) QTL (659)	7
1	292265095	315321322	23056228	body weight (10 weeks) QTL (660)	6
1	292265095	315321322	23056228	body weight (10 weeks) QTL (660)	8
1	292265095	315321322	23056228	body weight (10 weeks) QTL (660)	7
1	292265095	315321322	23056228	body weight (13 weeks) QTL (661)	6
1	292265095	315321322	23056228	body weight (13 weeks) QTL (661)	8
1	292265095	315321322	23056228	body weight (13 weeks) QTL (661)	7
1	292265095	315321322	23056228	body weight (17 weeks) QTL (662)	6
1	292265095	315321322	23056228	body weight (17 weeks) QTL (662)	8
1	292265095	315321322	23056228	body weight (17 weeks) QTL (662)	7
6	79653393	116483132	36829740	Intramuscular fat content QTL (668)	48
2	25507241	125557004	100049764	Loin muscle depth QTL (669)	41
6	95693141	137319156	41626016	Loin muscle depth QTL (673)	48
6	94753062	124242785	29489724	backfat at last rib QTL (679)	48
6	35492322	125182864	89690543	Average backfat thickness QTL (680)	48
6	78995338	125182864	46187527	Backfat at first rib QTL (681)	48
1	210644363	281288153	70643791	Linolenic acid percentage QTL (686)	5
6	29979924	117131464	87151541	Smell intensity QTL (688)	48
6	29979924	117131464	87151541	tenderness score QTL (691)	48
2	36196687	48138305	11941619	backfat between the last 3rd and 4th lumbar QTL (748)	41
2	36196687	48138305	11941619	Lean meat percentage QTL (749)	41
4	123094983	135006664	11911682	Intramuscular fat content QTL (778)	44
2	35687241	87778476	52091236	pH for Longissmus Dorsi QTL (781)	41
1	258151612	299869700	41718089	Fat weight (total) QTL (796)	6
1	258151612	299869700	41718089	Fat weight (total) QTL (796)	5
1	258151612	299869700	41718089	Fat weight (total) QTL (796)	7
1	173297694	245331832	72034139	Average backfat thickness QTL (797)	4
1	258151612	299869700	41718089	Backfat weight QTL (798)	6
1	258151612	299869700	41718089	Backfat weight QTL (798)	5
1	258151612	299869700	41718089	Backfat weight QTL (798)	7
4	12510089	24027201	11517113	Backfat weight QTL (799)	42
1	197474617	226764071	29289455	Lean cuts percentage QTL (806)	4
1	266775430	299869700	33094271	Lean cuts percentage QTL (808)	6
1	266775430	299869700	33094271	Lean cuts percentage QTL (808)	5
1	266775430	299869700	33094271	Lean cuts percentage QTL (808)	7
2	21136167	84721802	63585636	Lean cuts percentage QTL (809)	41
4	120727617	134902449	14174833	Shoulder meat weight QTL (815)	44
6	78995338	117131464	38136127	Lean cuts percentage QTL (818)	48
1	265323610	299040089	33716480	Teat number QTL (822)	6
1	265323610	299040089	33716480	Teat number QTL (822)	5
1	265323610	299040089	33716480	Teat number QTL (822)	7
1	265323610	299040089	33716480	Fat-cuts percentage QTL (823)	6
1	265323610	299040089	33716480	Fat-cuts percentage QTL (823)	5
1	265323610	299040089	33716480	Fat-cuts percentage QTL (823)	7
1	265323610	299040089	33716480	Fat percentage in carcass QTL (827)	6
1	265323610	299040089	33716480	Fat percentage in carcass QTL (827)	5
1	265323610	299040089	33716480	Fat percentage in carcass QTL (827)	7
1	265323610	299040089	33716480	Carcass length QTL (828)	6
1	265323610	299040089	33716480	Carcass length QTL (828)	5
1	265323610	299040089	33716480	Carcass length QTL (828)	7
1	265323610	299040089	33716480	Fat percentage in carcass QTL (829)	6
1	265323610	299040089	33716480	Fat percentage in carcass QTL (829)	5
1	265323610	299040089	33716480	Fat percentage in carcass QTL (829)	7
1	265323610	299040089	33716480	Teat number QTL (845)	6
1	265323610	299040089	33716480	Teat number QTL (845)	5
1	265323610	299040089	33716480	Teat number QTL (845)	7
1	265323610	299040089	33716480	Carcass length QTL (851)	6
1	265323610	299040089	33716480	Carcass length QTL (851)	5
1	265323610	299040089	33716480	Carcass length QTL (851)	7
1	265323610	299040089	33716480	Dressing percentage QTL (852)	6
1	265323610	299040089	33716480	Dressing percentage QTL (852)	5
1	265323610	299040089	33716480	Dressing percentage QTL (852)	7
1	265323610	299040089	33716480	Lean meat percentage QTL (853)	6
1	265323610	299040089	33716480	Lean meat percentage QTL (853)	5
1	265323610	299040089	33716480	Lean meat percentage QTL (853)	7
1	265323610	299040089	33716480	Backfat weight QTL (854)	6
1	265323610	299040089	33716480	Backfat weight QTL (854)	5
1	265323610	299040089	33716480	Backfat weight QTL (854)	7
1	265323610	299040089	33716480	Ham weight QTL (856)	6
1	265323610	299040089	33716480	Ham weight QTL (856)	5
1	265323610	299040089	33716480	Ham weight QTL (856)	7
1	265323610	299040089	33716480	Carcass length QTL (857)	6
1	265323610	299040089	33716480	Carcass length QTL (857)	5
1	265323610	299040089	33716480	Carcass length QTL (857)	7
1	265323610	299040089	33716480	Shoulder external fat weight QTL (858)	6
1	265323610	299040089	33716480	Shoulder external fat weight QTL (858)	5
1	265323610	299040089	33716480	Shoulder external fat weight QTL (858)	7
1	265323610	299040089	33716480	Loin and neck meat weight QTL (859)	6
1	265323610	299040089	33716480	Loin and neck meat weight QTL (859)	5
1	265323610	299040089	33716480	Loin and neck meat weight QTL (859)	7
1	52874641	169149638	116274998	Head weight QTL (860)	3
1	52874641	169149638	116274998	Head weight QTL (860)	2
1	265323610	299040089	33716480	External fat on ham QTL (861)	6
1	265323610	299040089	33716480	External fat on ham QTL (861)	5
1	265323610	299040089	33716480	External fat on ham QTL (861)	7
1	265323610	299040089	33716480	Body weight (slaughter) QTL (862)	6
1	265323610	299040089	33716480	Body weight (slaughter) QTL (862)	5
1	265323610	299040089	33716480	Body weight (slaughter) QTL (862)	7
1	265323610	303779327	38455718	Fat-cuts percentage QTL (863)	6
1	265323610	303779327	38455718	Fat-cuts percentage QTL (863)	5
1	265323610	303779327	38455718	Fat-cuts percentage QTL (863)	7
1	265323610	299040089	33716480	Loin muscle area QTL (865)	6
1	265323610	299040089	33716480	Loin muscle area QTL (865)	5
1	265323610	299040089	33716480	Loin muscle area QTL (865)	7
1	169149638	226764071	57614434	Feed intake QTL (866)	4
1	52874641	169149638	116274998	Feed intake QTL (871)	3
1	52874641	169149638	116274998	Feed intake QTL (871)	2
1	52874641	169149638	116274998	Liver weight QTL (872)	3
1	52874641	169149638	116274998	Liver weight QTL (872)	2
1	265323610	299040089	33716480	Ham weight QTL (873)	6
1	265323610	299040089	33716480	Ham weight QTL (873)	5
1	265323610	299040089	33716480	Ham weight QTL (873)	7
2	44483418	75040316	30556899	pH 24 hr post-mortem (loin) QTL (906)	41
2	44483418	75040316	30556899	Abdominal fat weight QTL (907)	41
2	44483418	75040316	30556899	Backfat weight QTL (908)	41
2	44483418	75040316	30556899	Liver weight QTL (911)	41
2	44483418	75040316	30556899	Shoulder external fat weight QTL (912)	41
2	44483418	75040316	30556899	Loin muscle area QTL (913)	41
4	12618993	22799207	10180215	Backfat weight QTL (933)	42
4	12618993	22799207	10180215	Feed intake QTL (940)	42
4	12618993	22799207	10180215	Dressing percentage QTL (946)	42
4	12618993	22799207	10180215	backfat at last rib QTL (948)	42
4	120509810	134902449	14392640	Shoulder meat weight QTL (953)	44
4	120509810	134902449	14392640	Dressing percentage QTL (954)	44
4	120509810	134902449	14392640	Ham weight QTL (956)	44
4	120509810	134902449	14392640	Ham weight QTL (957)	44
4	120509810	134902449	14392640	Heart weight QTL (959)	44
4	120509810	134902449	14392640	Liver weight QTL (960)	44
4	12779405	22799207	10019803	Loin muscle area QTL (962)	42
4	12618993	22799207	10180215	Loin and neck meat weight QTL (964)	42
4	120509810	134902449	14392640	Body weight (3 weeks) QTL (977)	44
5	0	6647815	6647816	Feed intake QTL (979)	45
5	0	6647815	6647816	Backfat at tenth rib QTL (981)	45
5	19558279	63117217	43558939	Liver weight QTL (985)	47
5	19558279	63117217	43558939	Liver weight QTL (985)	46
5	19558279	63117217	43558939	Shoulder external fat weight QTL (986)	47
5	19558279	63117217	43558939	Shoulder external fat weight QTL (986)	46
6	45448178	116295116	70846939	Conductivity 45 minutes post-mortem QTL (989)	48
6	45448178	116295116	70846939	Meat color-a QTL (991)	48
6	45448178	116295116	70846939	Conductivity 24 hours post-mortem QTL (992)	48
6	45448178	116295116	70846939	Conductivity 45 minutes post-mortem QTL (993)	48
6	45448178	116295116	70846939	pH 45 minutes post mortem QTL (994)	48
6	45448178	116295116	70846939	Dressing percentage QTL (995)	48
6	45448178	116295116	70846939	Lean meat percentage QTL (996)	48
6	29979924	131245112	101265189	Dressing percentage QTL (1001)	48
6	29979924	131245112	101265189	External fat on ham QTL (1002)	48
6	29979924	131245112	101265189	Average backfat thickness QTL (1004)	48
6	29979924	131245112	101265189	Backfat weight QTL (1005)	48
6	29979924	131245112	101265189	Abdominal fat weight QTL (1007)	48
6	29979924	131245112	101265189	Shoulder external fat weight QTL (1009)	48
6	29979924	131245112	101265189	Dressing percentage QTL (1010)	48
6	29979924	131245112	101265189	Backfat at tenth rib QTL (1011)	48
6	45448178	116295116	70846939	Body weight (birth) QTL (1012)	48
6	29979924	116295116	86315193	Conductivity 24 hours post-mortem QTL (1013)	48
6	45448178	116295116	70846939	Conductivity 45 minutes post-mortem QTL (1014)	48
6	45448178	116295116	70846939	pH 45 minutes post mortem QTL (1015)	48
6	80217440	110985445	30768006	Lean meat percentage QTL (1020)	48
6	80217440	110985445	30768006	Dressing percentage QTL (1021)	48
6	29979924	131245112	101265189	Shoulder meat weight QTL (1025)	48
6	29979924	131245112	101265189	Carcass weight (cold) QTL (1028)	48
6	29979924	131245112	101265189	Body weight (slaughter) QTL (1031)	48
6	29979924	131245112	101265189	Body weight (slaughter) QTL (1035)	48
6	29979924	131245112	101265189	Liver weight QTL (1038)	48
6	29979924	131245112	101265189	Loin and neck meat weight QTL (1039)	48
6	45448178	116295116	70846939	Creatine-phospho-kinase test QTL (1041)	48
6	29979924	131245112	101265189	Creatine-phospho-kinase test QTL (1045)	48
6	45448178	116295116	70846939	Stiffnessss QTL (1046)	48
7	24805594	55483470	30677877	Backfat weight QTL (1059)	49
7	24805594	55483470	30677877	Backfat weight QTL (1059)	51
7	24805594	55483470	30677877	Backfat weight QTL (1059)	50
7	118398897	124300676	5901780	Conductivity 45 minutes post-mortem QTL (1063)	53
7	45102432	55483470	10381039	Conductivity 24 hours post-mortem QTL (1075)	49
7	45102432	55483470	10381039	Conductivity 24 hours post-mortem QTL (1075)	51
7	45102432	55483470	10381039	Conductivity 24 hours post-mortem QTL (1075)	50
8	10844129	26534249	15690121	Head weight QTL (1083)	56
8	10844129	26534249	15690121	Head weight QTL (1085)	56
8	10844129	26534249	15690121	Loin and neck meat weight QTL (1086)	56
8	10844129	26534249	15690121	Ham weight QTL (1087)	56
8	10844129	26534249	15690121	Ham percentage QTL (1088)	56
8	10844129	26534249	15690121	Body weight (slaughter) QTL (1089)	56
8	10844129	26534249	15690121	Shoulder meat weight QTL (1090)	56
8	10844129	26534249	15690121	Heart weight QTL (1091)	56
8	10844129	26534249	15690121	average daily gain QTL (1092)	56
8	10844129	26534249	15690121	Carcass length QTL (1093)	56
8	10844129	26534249	15690121	Carcass weight (cold) QTL (1095)	56
8	10844129	26534249	15690121	Liver weight QTL (1096)	56
8	10844129	26534249	15690121	Creatine-phospho-kinase test QTL (1097)	56
8	6063313	26534249	20470937	Conductivity 45 minutes post-mortem QTL (1098)	56
8	38873367	124156612	85283246	Teat number QTL (1100)	57
8	38873367	124156612	85283246	Teat number QTL (1100)	58
11	54245356	75366022	21120667	Body weight (slaughter) QTL (1115)	11
11	54245356	75366022	21120667	Body weight (slaughter) QTL (1115)	12
11	18695760	54245356	35549597	Loin and neck meat weight QTL (1116)	9
11	18695760	54245356	35549597	Loin and neck meat weight QTL (1116)	10
11	54245356	75366022	21120667	Average backfat thickness QTL (1117)	11
11	54245356	75366022	21120667	Average backfat thickness QTL (1117)	12
11	54245356	75366022	21120667	Feed intake QTL (1118)	11
11	54245356	75366022	21120667	Feed intake QTL (1118)	12
13	130538722	192233281	61694560	Ham weight QTL (1142)	17
13	130538722	192233281	61694560	Ham weight QTL (1142)	15
13	130538722	192233281	61694560	Ham weight QTL (1142)	18
13	130538722	192233281	61694560	Ham weight QTL (1142)	19
13	130538722	192233281	61694560	Ham weight QTL (1142)	16
13	130538722	192233281	61694560	Dressing percentage QTL (1146)	17
13	130538722	192233281	61694560	Dressing percentage QTL (1146)	15
13	130538722	192233281	61694560	Dressing percentage QTL (1146)	18
13	130538722	192233281	61694560	Dressing percentage QTL (1146)	19
13	130538722	192233281	61694560	Dressing percentage QTL (1146)	16
14	81745465	132170772	50425308	Ham percentage QTL (1149)	24
14	81745465	132170772	50425308	Ham percentage QTL (1149)	23
14	81745465	132170772	50425308	Ham percentage QTL (1149)	25
14	81745465	132170772	50425308	Fat-cuts percentage QTL (1150)	24
14	81745465	132170772	50425308	Fat-cuts percentage QTL (1150)	23
14	81745465	132170772	50425308	Fat-cuts percentage QTL (1150)	25
14	81745465	132170772	50425308	Dressing percentage QTL (1151)	24
14	81745465	132170772	50425308	Dressing percentage QTL (1151)	23
14	81745465	132170772	50425308	Dressing percentage QTL (1151)	25
14	81745465	132170772	50425308	Ham percentage QTL (1152)	24
14	81745465	132170772	50425308	Ham percentage QTL (1152)	23
14	81745465	132170772	50425308	Ham percentage QTL (1152)	25
14	81745465	132170772	50425308	Carcass length QTL (1153)	24
14	81745465	132170772	50425308	Carcass length QTL (1153)	23
14	81745465	132170772	50425308	Carcass length QTL (1153)	25
14	81745465	132170772	50425308	Loin muscle area QTL (1154)	24
14	81745465	132170772	50425308	Loin muscle area QTL (1154)	23
14	81745465	132170772	50425308	Loin muscle area QTL (1154)	25
14	81745465	140815623	59070159	Shoulder meat weight QTL (1155)	24
14	81745465	140815623	59070159	Shoulder meat weight QTL (1155)	23
14	81745465	140815623	59070159	Shoulder meat weight QTL (1155)	25
14	81745465	132170772	50425308	Carcass weight (cold) QTL (1156)	24
14	81745465	132170772	50425308	Carcass weight (cold) QTL (1156)	23
14	81745465	132170772	50425308	Carcass weight (cold) QTL (1156)	25
14	81745465	132170772	50425308	Loin and neck meat weight QTL (1157)	24
14	81745465	132170772	50425308	Loin and neck meat weight QTL (1157)	23
14	81745465	132170772	50425308	Loin and neck meat weight QTL (1157)	25
14	81745465	132170772	50425308	Ham weight QTL (1158)	24
14	81745465	132170772	50425308	Ham weight QTL (1158)	23
14	81745465	132170772	50425308	Ham weight QTL (1158)	25
14	81745465	132170772	50425308	Body weight (slaughter) QTL (1159)	24
14	81745465	132170772	50425308	Body weight (slaughter) QTL (1159)	23
14	81745465	132170772	50425308	Body weight (slaughter) QTL (1159)	25
14	81745465	132170772	50425308	Shoulder subcutaneous fat thickness QTL (1160)	24
14	81745465	132170772	50425308	Shoulder subcutaneous fat thickness QTL (1160)	23
14	81745465	132170772	50425308	Shoulder subcutaneous fat thickness QTL (1160)	25
14	81745465	132170772	50425308	Average backfat thickness QTL (1161)	24
14	81745465	132170772	50425308	Average backfat thickness QTL (1161)	23
14	81745465	132170772	50425308	Average backfat thickness QTL (1161)	25
14	132170772	149890749	17719978	Fat-cuts percentage QTL (1162)	26
14	81745465	132170772	50425308	backfat at last rib QTL (1163)	24
14	81745465	132170772	50425308	backfat at last rib QTL (1163)	23
14	81745465	132170772	50425308	backfat at last rib QTL (1163)	25
14	81745465	132170772	50425308	Feed intake QTL (1164)	24
14	81745465	132170772	50425308	Feed intake QTL (1164)	23
14	81745465	132170772	50425308	Feed intake QTL (1164)	25
14	27531879	81745465	54213587	Dressing percentage QTL (1165)	22
14	81745465	132170772	50425308	Head weight QTL (1166)	24
14	81745465	132170772	50425308	Head weight QTL (1166)	23
14	81745465	132170772	50425308	Head weight QTL (1166)	25
14	81745465	132170772	50425308	External fat on ham QTL (1167)	24
14	81745465	132170772	50425308	External fat on ham QTL (1167)	23
14	81745465	132170772	50425308	External fat on ham QTL (1167)	25
14	81745465	132170772	50425308	Heart weight QTL (1168)	24
14	81745465	132170772	50425308	Heart weight QTL (1168)	23
14	81745465	132170772	50425308	Heart weight QTL (1168)	25
14	81745465	132170772	50425308	backfat at last rib QTL (1169)	24
14	81745465	132170772	50425308	backfat at last rib QTL (1169)	23
14	81745465	132170772	50425308	backfat at last rib QTL (1169)	25
17	45067655	68964712	23897058	Carcass length QTL (1186)	35
17	45067655	68964712	23897058	backfat at last rib QTL (1191)	35
17	45067655	68964712	23897058	Fat-cuts percentage QTL (1192)	35
17	8747668	17147298	8399631	average daily gain QTL (1193)	34
18	28825142	47658029	18832888	pH 24 hr post-mortem (loin) QTL (1194)	39
18	28825142	47658029	18832888	Feed conversion ratio QTL (1195)	39
18	9974950	22501806	12526857	Dressing percentage QTL (1197)	37
18	9974950	22501806	12526857	Dressing percentage QTL (1197)	38
18	9974950	22501806	12526857	Lean meat percentage QTL (1198)	37
18	9974950	22501806	12526857	Lean meat percentage QTL (1198)	38
18	9974950	28825142	18850193	Fat-cuts percentage QTL (1199)	37
18	9974950	28825142	18850193	Fat-cuts percentage QTL (1199)	38
14	81745465	132170772	50425308	Ham weight QTL (1242)	24
14	81745465	132170772	50425308	Ham weight QTL (1242)	23
14	81745465	132170772	50425308	Ham weight QTL (1242)	25
1	265323610	299040089	33716480	Teat number QTL (1250)	6
1	265323610	299040089	33716480	Teat number QTL (1250)	5
1	265323610	299040089	33716480	Teat number QTL (1250)	7
1	243742338	299040089	55297752	Fat-cuts percentage QTL (1251)	6
1	243742338	299040089	55297752	Fat-cuts percentage QTL (1251)	5
1	243742338	299040089	55297752	Fat-cuts percentage QTL (1251)	7
6	35686257	135005428	99319172	Fat-cuts percentage QTL (1257)	48
7	50887986	56308996	5421011	Head weight QTL (1260)	51
14	81745465	132170772	50425308	Carcass length QTL (1261)	24
14	81745465	132170772	50425308	Carcass length QTL (1261)	23
14	81745465	132170772	50425308	Carcass length QTL (1261)	25
1	266165650	276932694	10767045	Lean meat percentage QTL (1264)	5
1	266165650	276932694	10767045	Lean meat + bone in back QTL (1266)	5
1	266165650	276932694	10767045	Backfat weight QTL (1267)	5
1	266165650	276932694	10767045	Backfat percentage QTL (1268)	5
1	266165650	276932694	10767045	Ham percentage QTL (1270)	5
1	266165650	276932694	10767045	Ham fat percentage QTL (1272)	5
13	145083047	150649879	5566833	Musculus biceps femoris and dissected ham ratio QTL (1285)	15
1	169149638	281288153	112138516	Loin eye area (13 weeks of age) QTL (2742)	4
1	169149638	281288153	112138516	Loin eye area (13 weeks of age) QTL (2742)	5
4	12618993	34252554	21633562	Loin eye area (22 weeks of age) QTL (2744)	43
4	12618993	34252554	21633562	Loin eye area (22 weeks of age) QTL (2744)	42
7	48118595	107789314	59670720	Side fat thickness QTL (2790)	52
7	48118595	107789314	59670720	Side fat thickness QTL (2790)	49
7	48118595	107789314	59670720	Side fat thickness QTL (2790)	51
7	48118595	107789314	59670720	Side fat thickness QTL (2790)	50
1	191459936	293201785	101741850	Percentage type I fibers QTL (2794)	4
1	191459936	293201785	101741850	Percentage type I fibers QTL (2794)	5
1	191459936	293201785	101741850	Diameter of type IIb muscle fibers QTL (2795)	4
1	191459936	293201785	101741850	Diameter of type IIb muscle fibers QTL (2795)	5
4	4064787	35398368	31333582	Percentage type IIb fibers QTL (2804)	43
4	4064787	35398368	31333582	Percentage type IIb fibers QTL (2804)	42
4	4064787	35398368	31333582	Percentage type IIb fibers QTL (2805)	43
4	4064787	35398368	31333582	Percentage type IIb fibers QTL (2805)	42
4	4064787	35398368	31333582	Percentage type IIb fibers QTL (2806)	43
4	4064787	35398368	31333582	Percentage type IIb fibers QTL (2806)	42
7	125456411	134764511	9308101	Diameter of type I muscle fibers QTL (2812)	54
7	125456411	134764511	9308101	Diameter of type I muscle fibers QTL (2812)	55
11	18360382	43692769	25332388	Percentage type IIa fibers QTL (2816)	9
11	18360382	43692769	25332388	Percentage type IIa fibers QTL (2816)	10
11	43692769	78901241	35208473	Percentage angular fibers QTL (2817)	11
11	43692769	78901241	35208473	Percentage angular fibers QTL (2817)	12
14	6898350	133183207	126284858	Percentage type I fibers QTL (2822)	21
14	6898350	133183207	126284858	Percentage type I fibers QTL (2822)	24
14	6898350	133183207	126284858	Percentage type I fibers QTL (2822)	22
14	6898350	133183207	126284858	Percentage type I fibers QTL (2822)	23
14	6898350	133183207	126284858	Percentage type I fibers QTL (2822)	25
14	6898350	133183207	126284858	Percentage type IIb fibers QTL (2823)	21
14	6898350	133183207	126284858	Percentage type IIb fibers QTL (2823)	24
14	6898350	133183207	126284858	Percentage type IIb fibers QTL (2823)	22
14	6898350	133183207	126284858	Percentage type IIb fibers QTL (2823)	23
14	6898350	133183207	126284858	Percentage type IIb fibers QTL (2823)	25
14	6898350	133183207	126284858	Percentage type I fibers QTL (2824)	21
14	6898350	133183207	126284858	Percentage type I fibers QTL (2824)	24
14	6898350	133183207	126284858	Percentage type I fibers QTL (2824)	22
14	6898350	133183207	126284858	Percentage type I fibers QTL (2824)	23
14	6898350	133183207	126284858	Percentage type I fibers QTL (2824)	25
15	28131023	130944391	102813369	Total number of fibers QTL (2829)	29
15	28131023	130944391	102813369	Percentage angular fibers QTL (2830)	29
15	28131023	130944391	102813369	Diameter of giant fibers QTL (2831)	29
15	28131023	130944391	102813369	Diameter of type I muscle fibers QTL (2832)	29
15	28131023	130944391	102813369	Diameter of type IIa muscle fibers QTL (2833)	29
18	27263428	61220071	33956644	Percentage giant fibers QTL (2839)	40
18	27263428	61220071	33956644	Percentage giant fibers QTL (2839)	39
1	292265095	299009063	6743969	Loin weight QTL (2840)	6
1	292265095	299009063	6743969	Loin weight QTL (2840)	7
Y	0	1000	1001	External fat on loin QTL (2843)
1	247820666	276932694	29112029	Average backfat thickness QTL (2844)	5
1	96293184	247820666	151527483	Belly weight QTL (2845)	3
1	96293184	247820666	151527483	Belly weight QTL (2845)	4
1	96293184	247820666	151527483	Belly weight QTL (2845)	2
1	247820666	276932694	29112029	Protein accretion rate QTL (2848)	5
6	66533116	116483132	49950017	backfat at last rib QTL (2852)	48
6	66533116	116483132	49950017	Side fat thickness QTL (2855)	48
6	66533116	116483132	49950017	Belly weight QTL (2856)	48
6	66533116	116483132	49950017	Shoulder external fat weight QTL (2861)	48
6	66533116	116483132	49950017	Loin muscle area QTL (2863)	48
6	66533116	116483132	49950017	Fat-cuts percentage QTL (2871)	48
6	66533116	116483132	49950017	Empty body protein content QTL (2874)	48
6	66533116	116483132	49950017	Empty body protein content QTL (2876)	48
6	66533116	116483132	49950017	Empty body lipid content QTL (2878)	48
13	130538722	194995520	64456799	Loin and ham percentage in carcass QTL (2881)	17
13	130538722	194995520	64456799	Loin and ham percentage in carcass QTL (2881)	15
13	130538722	194995520	64456799	Loin and ham percentage in carcass QTL (2881)	18
13	130538722	194995520	64456799	Loin and ham percentage in carcass QTL (2881)	19
13	130538722	194995520	64456799	Loin and ham percentage in carcass QTL (2881)	16
13	130538722	194995520	64456799	Loin weight QTL (2882)	17
13	130538722	194995520	64456799	Loin weight QTL (2882)	15
13	130538722	194995520	64456799	Loin weight QTL (2882)	18
13	130538722	194995520	64456799	Loin weight QTL (2882)	19
13	130538722	194995520	64456799	Loin weight QTL (2882)	16
13	130538722	194995520	64456799	Protein accretion rate QTL (2883)	17
13	130538722	194995520	64456799	Protein accretion rate QTL (2883)	15
13	130538722	194995520	64456799	Protein accretion rate QTL (2883)	18
13	130538722	194995520	64456799	Protein accretion rate QTL (2883)	19
13	130538722	194995520	64456799	Protein accretion rate QTL (2883)	16
13	130538722	194995520	64456799	Feed conversion ratio QTL (2884)	17
13	130538722	194995520	64456799	Feed conversion ratio QTL (2884)	15
13	130538722	194995520	64456799	Feed conversion ratio QTL (2884)	18
13	130538722	194995520	64456799	Feed conversion ratio QTL (2884)	19
13	130538722	194995520	64456799	Feed conversion ratio QTL (2884)	16
7	122899736	123064842	165107	Average backfat thickness QTL (2914)	53
5	0	6647815	6647816	Teat number QTL (2927)	45
1	97537601	169149638	71612038	Marbling QTL (2930)	3
1	97537601	169149638	71612038	Marbling QTL (2930)	2
1	294339123	299009063	4669941	Marbling QTL (2931)	6
1	294339123	299009063	4669941	Marbling QTL (2931)	7
4	125474284	135006664	9532381	Carcass weight (cold) QTL (2939)	44
7	11625414	55731128	44105715	Backfat at last lumbar QTL (2945)	49
7	11625414	55731128	44105715	Backfat at last lumbar QTL (2945)	51
7	11625414	55731128	44105715	Backfat at last lumbar QTL (2945)	50
8	32990875	77429212	44438338	Carcass weight (cold) QTL (2950)	57
8	6651169	19749801	13098633	Loin muscle area QTL (2951)	56
11	41897196	79769559	37872364	Meat color score QTL (2954)	11
11	41897196	79769559	37872364	Meat color score QTL (2954)	12
11	41897196	79769559	37872364	Drip loss QTL (2955)	11
11	41897196	79769559	37872364	Drip loss QTL (2955)	12
15	43065120	99227812	56162693	pH 48 hr post-mortem (loin) QTL (2964)	29
17	51909620	64337706	12428087	Meat color score QTL (2967)	35
17	51909620	64337706	12428087	Meat color-L QTL (2968)	35
17	51909620	64337706	12428087	Meat color-L QTL (2969)	35
5	19558279	35377762	15819484	CIE-b* QTL (2984)	47
5	19558279	35377762	15819484	CIE-b* QTL (2984)	46
5	19558279	35377762	15819484	Shear force QTL (2985)	47
5	19558279	35377762	15819484	Shear force QTL (2985)	46
7	48448805	99614552	51165748	Muscle moisture percentage QTL (2989)	49
7	48448805	99614552	51165748	Muscle moisture percentage QTL (2989)	51
7	48448805	99614552	51165748	Muscle moisture percentage QTL (2989)	50
7	118398897	124300676	5901780	Sarcomere length QTL (2991)	53
8	10844129	29471436	18627308	pH for Longissmus Dorsi QTL (2992)	56
8	29471436	77429212	47957777	CIE-b* QTL (2993)	57
15	2752020	21177432	18425413	Meat color score QTL (3009)	27
15	2752020	21177432	18425413	Cooking loss QTL (3010)	27
15	2752020	21177432	18425413	Shear force QTL (3011)	27
15	2752020	21177432	18425413	chew score QTL (3012)	27
15	21177432	43065120	21887689	Juiciness score QTL (3013)	28
15	43065120	105746635	62681516	Drip loss QTL (3014)	29
15	43065120	105746635	62681516	Shear force QTL (3015)	29
4	23809394	102054630	78245237	Loin muscle area QTL (3032)	43
4	23809394	102054630	78245237	Carcass length QTL (3033)	43
4	23809394	102054630	78245237	Average backfat thickness QTL (3034)	43
4	23809394	102054630	78245237	average daily gain QTL (3035)	43
11	18695760	41897196	23201437	Loin weight QTL (3069)	9
11	18695760	41897196	23201437	Loin weight QTL (3069)	10
11	18695760	41897196	23201437	Loin muscle depth QTL (3070)	9
11	18695760	41897196	23201437	Loin muscle depth QTL (3070)	10
11	18695760	41897196	23201437	Loin meat weight QTL (3071)	9
11	18695760	41897196	23201437	Loin meat weight QTL (3071)	10
13	130538722	194995520	64456799	CIE-a* QTL (3074)	17
13	130538722	194995520	64456799	CIE-a* QTL (3074)	15
13	130538722	194995520	64456799	CIE-a* QTL (3074)	18
13	130538722	194995520	64456799	CIE-a* QTL (3074)	19
13	130538722	194995520	64456799	CIE-a* QTL (3074)	16
13	130538722	194995520	64456799	Loin meat weight QTL (3077)	17
13	130538722	194995520	64456799	Loin meat weight QTL (3077)	15
13	130538722	194995520	64456799	Loin meat weight QTL (3077)	18
13	130538722	194995520	64456799	Loin meat weight QTL (3077)	19
13	130538722	194995520	64456799	Loin meat weight QTL (3077)	16
14	6898350	16066507	9168158	Marbling QTL (3079)	21
18	28825142	47658029	18832888	pH 45 minutes post mortem QTL (3082)	39
13	75281461	194995520	119714060	Side fat thickness QTL (3087)	17
13	75281461	194995520	119714060	Side fat thickness QTL (3087)	15
13	75281461	194995520	119714060	Side fat thickness QTL (3087)	18
13	75281461	194995520	119714060	Side fat thickness QTL (3087)	19
13	75281461	194995520	119714060	Side fat thickness QTL (3087)	16
4	22254690	119386690	97132001	average daily gain (birth-70 kg) QTL (3091)	43
4	0	81430863	81430864	Average backfat thickness QTL (3093)	43
4	0	81430863	81430864	Average backfat thickness QTL (3093)	42
4	12618993	23809394	11190402	Abdominal fat percentage QTL (3094)	42
2	21518251	53611728	32093478	Fat to meat ratio QTL (3107)	41
15	20610304	43065120	22454817	Palmitic acid percentage QTL (3117)	28
15	20610304	43065120	22454817	Total saturated fatty acids QTL (3122)	28
1	292265095	306268161	14003067	Trimmed wholesale product / live weight QTL (3132)	6
1	292265095	306268161	14003067	Trimmed wholesale product / live weight QTL (3132)	7
1	292265095	306268161	14003067	average daily gain QTL (3133)	6
1	292265095	306268161	14003067	average daily gain QTL (3133)	7
1	292265095	306268161	14003067	Backfat (average) thickness - ultrasound QTL (3145)	6
1	292265095	306268161	14003067	Backfat (average) thickness - ultrasound QTL (3145)	7
1	292265095	306268161	14003067	Loin weight QTL (3147)	6
1	292265095	306268161	14003067	Loin weight QTL (3147)	7
1	292265095	306268161	14003067	Ham weight QTL (3148)	6
1	292265095	306268161	14003067	Ham weight QTL (3148)	7
1	292265095	306268161	14003067	Backfat weight QTL (3149)	6
1	292265095	306268161	14003067	Backfat weight QTL (3149)	7
1	292265095	306268161	14003067	Lean meat percentage QTL (3150)	6
1	292265095	306268161	14003067	Lean meat percentage QTL (3150)	7
7	45102432	107293999	62191568	Loin weight QTL (3159)	49
7	45102432	107293999	62191568	Loin weight QTL (3159)	51
7	45102432	107293999	62191568	Loin weight QTL (3159)	50
1	292265095	306268161	14003067	pH for Semispinalis Dorsi QTL (3168)	6
1	292265095	306268161	14003067	pH for Semispinalis Dorsi QTL (3168)	7
1	292265095	306268161	14003067	pH for Longissmus Dorsi QTL (3169)	6
1	292265095	306268161	14003067	pH for Longissmus Dorsi QTL (3169)	7
1	292265095	306268161	14003067	pH for Biceps Femoris QTL (3170)	6
1	292265095	306268161	14003067	pH for Biceps Femoris QTL (3170)	7
1	160701925	276932694	116230770	Backfat weight QTL (3171)	4
1	160701925	276932694	116230770	Backfat weight QTL (3171)	5
9	88508	11066889	10978382	Empty body protein content QTL (3186)	60
9	88508	11066889	10978382	Empty body protein content QTL (3186)	59
9	88508	11066889	10978382	Days to 105 kg QTL (3187)	60
9	88508	11066889	10978382	Days to 105 kg QTL (3187)	59
5	6647815	35377762	28729948	Body weight (birth) QTL (3189)	47
5	6647815	35377762	28729948	Body weight (birth) QTL (3189)	46
6	66533116	135533005	68999890	Loin eye area (10 weeks of age) QTL (3190)	48
6	66533116	135533005	68999890	Loin eye area (19 weeks of age) QTL (3191)	48
6	66533116	135533005	68999890	Estimated carcass lean content QTL (3192)	48
6	66533116	135533005	68999890	Empty body protein content QTL (3193)	48
7	105477844	117424634	11946791	average daily gain (10-22 weeks) QTL (3205)	52
9	88508	11066889	10978382	Estimated carcass lean content QTL (3207)	60
9	88508	11066889	10978382	Estimated carcass lean content QTL (3207)	59
9	63050049	123462124	60412076	Backfat at tenth rib (22 weeks) QTL (3208)	62
11	52388584	81069519	28680936	Backfat at tenth rib (22 weeks) QTL (3211)	11
11	52388584	81069519	28680936	Backfat at tenth rib (22 weeks) QTL (3211)	12
18	27641334	47658029	20016696	Backfat at last rib (16 weeks) QTL (3217)	39
11	52388584	81069519	28680936	Backfat at tenth rib (19 weeks) QTL (3218)	11
11	52388584	81069519	28680936	Backfat at tenth rib (19 weeks) QTL (3218)	12
18	27641334	47658029	20016696	Backfat at tenth rib (10 weeks) QTL (3219)	39
11	7902465	41897196	33994732	Backfat at last rib (10 weeks) QTL (3220)	9
11	7902465	41897196	33994732	Backfat at last rib (10 weeks) QTL (3220)	10
1	35389848	169149638	133759791	Dressing percentage QTL (3222)	3
1	35389848	169149638	133759791	Dressing percentage QTL (3222)	2
1	286250414	304343440	18093027	Spareribs weight QTL (3223)	6
1	286250414	304343440	18093027	Spareribs weight QTL (3223)	7
2	35687241	48775112	13087872	Juiciness score QTL (3224)	41
4	0	34853851	34853852	Carcass weight (hot) QTL (3231)	43
4	0	34853851	34853852	Carcass weight (hot) QTL (3231)	42
4	0	34853851	34853852	Body weight (slaughter) QTL (3232)	43
4	0	34853851	34853852	Body weight (slaughter) QTL (3232)	42
4	12618993	34252554	21633562	Meat color score QTL (3233)	43
4	12618993	34252554	21633562	Meat color score QTL (3233)	42
4	12618993	34252554	21633562	Spareribs weight QTL (3234)	43
4	12618993	34252554	21633562	Spareribs weight QTL (3234)	42
6	43756036	143147645	99391610	Marbling QTL (3239)	48
6	45448178	143147645	97699468	Muscle fat content QTL (3240)	48
6	86034166	149165360	63131195	Ham weight QTL (3241)	48
6	94753062	146907961	52154900	Backfat at tenth rib QTL (3242)	48
6	50479760	145027803	94548044	Backfat at last lumbar QTL (3243)	48
6	50479760	143147645	92667886	Carcass length QTL (3244)	48
6	8744133	145613823	136869691	muscle protein percentage QTL (3247)	48
6	29509884	147211957	117702074	Loin muscle area QTL (3249)	48
7	13420526	117919949	104499424	Carcass length QTL (3254)	52
7	13420526	117919949	104499424	Carcass length QTL (3254)	49
7	13420526	117919949	104499424	Carcass length QTL (3254)	51
7	13420526	117919949	104499424	Carcass length QTL (3254)	50
7	50310118	105477844	55167727	Loin muscle area QTL (3256)	51
7	50310118	105477844	55167727	Loin muscle area QTL (3256)	50
7	71405466	112159468	40754003	Number of ribs QTL (3257)	52
7	50310118	105477844	55167727	Spareribs weight QTL (3258)	51
7	50310118	105477844	55167727	Spareribs weight QTL (3258)	50
8	19749801	72039691	52289891	Spareribs weight QTL (3263)	57
8	72039691	92419438	20379748	Loin muscle area QTL (3264)	58
9	88508	11066889	10978382	Drip loss QTL (3266)	60
9	88508	11066889	10978382	Drip loss QTL (3266)	59
9	88508	11066889	10978382	Carcass weight (hot) QTL (3267)	60
9	88508	11066889	10978382	Carcass weight (hot) QTL (3267)	59
9	88508	11066889	10978382	Body weight (slaughter) QTL (3268)	60
9	88508	11066889	10978382	Body weight (slaughter) QTL (3268)	59
9	88508	11066889	10978382	tenderness score QTL (3269)	60
9	88508	11066889	10978382	tenderness score QTL (3269)	59
9	88508	11066889	10978382	Ham weight QTL (3270)	60
9	88508	11066889	10978382	Ham weight QTL (3270)	59
9	88508	23144816	23056309	Shear force QTL (3271)	61
9	88508	23144816	23056309	Shear force QTL (3271)	60
9	88508	23144816	23056309	Shear force QTL (3271)	59
9	88508	23144816	23056309	tenderness score QTL (3272)	61
9	88508	23144816	23056309	tenderness score QTL (3272)	60
9	88508	23144816	23056309	tenderness score QTL (3272)	59
11	52388584	81069519	28680936	45 min-24 h pH decline QTL (3281)	11
11	52388584	81069519	28680936	45 min-24 h pH decline QTL (3281)	12
11	52388584	81069519	28680936	Muscle fat content QTL (3282)	11
11	52388584	81069519	28680936	Muscle fat content QTL (3282)	12
11	52388584	81069519	28680936	Muscle moisture percentage QTL (3283)	11
11	52388584	81069519	28680936	Muscle moisture percentage QTL (3283)	12
14	81745465	125754443	44008979	Meat color-a QTL (3289)	24
14	81745465	125754443	44008979	Meat color-a QTL (3289)	23
14	48216747	152996210	104779464	Belly weight QTL (3290)	26
14	48216747	152996210	104779464	Belly weight QTL (3290)	24
14	48216747	152996210	104779464	Belly weight QTL (3290)	22
14	48216747	152996210	104779464	Belly weight QTL (3290)	23
14	48216747	152996210	104779464	Belly weight QTL (3290)	25
15	53384382	133918219	80533838	muscle protein percentage QTL (3291)	29
15	31896907	148905663	117008757	tenderness score QTL (3294)	30
15	31896907	148905663	117008757	tenderness score QTL (3294)	29
15	30657812	141615682	110957871	tenderness score QTL (3295)	29
17	48786882	68964712	20177831	45 min-24 h pH decline QTL (3299)	35
18	8236580	27641334	19404755	pH 24 hr post-mortem (loin) QTL (3300)	37
18	8236580	27641334	19404755	pH 24 hr post-mortem (loin) QTL (3300)	38
18	8236580	27641334	19404755	backfat at last rib QTL (3301)	37
18	8236580	27641334	19404755	backfat at last rib QTL (3301)	38
18	8236580	27641334	19404755	Backfat at tenth rib QTL (3302)	37
18	8236580	27641334	19404755	Backfat at tenth rib QTL (3302)	38
18	8236580	27641334	19404755	Spareribs weight QTL (3303)	37
18	8236580	27641334	19404755	Spareribs weight QTL (3303)	38
18	27641334	47658029	20016696	Number of ribs QTL (3304)	39
5	0	68590401	68590402	Carcass temperature (24 hr post-mortem) QTL (3307)	47
5	0	68590401	68590402	Carcass temperature (24 hr post-mortem) QTL (3307)	46
5	0	68590401	68590402	Carcass temperature (24 hr post-mortem) QTL (3307)	45
6	29791908	152166379	122374472	Carcass temperature (24 hr post-mortem) QTL (3308)	48
9	88508	11066889	10978382	Carcass temperature (24 hr post-mortem) QTL (3309)	60
9	88508	11066889	10978382	Carcass temperature (24 hr post-mortem) QTL (3309)	59
15	43560758	114373569	70812812	Meat color-L QTL (3311)	29
9	88508	11066889	10978382	Total body fat tissue (22 weeks of age) QTL (3315)	60
9	88508	11066889	10978382	Total body fat tissue (22 weeks of age) QTL (3315)	59
6	8912500	152166379	143253880	Empty body lipid content QTL (3317)	48
9	0	129440376	129440377	Empty body lipid content QTL (3318)	61
9	0	129440376	129440377	Empty body lipid content QTL (3318)	62
9	0	129440376	129440377	Empty body lipid content QTL (3318)	60
9	0	129440376	129440377	Empty body lipid content QTL (3318)	59
11	52388584	81069519	28680936	Empty body lipid content QTL (3319)	11
11	52388584	81069519	28680936	Empty body lipid content QTL (3319)	12
1	169149638	281288153	112138516	Loin muscle area QTL (3640)	4
1	169149638	281288153	112138516	Loin muscle area QTL (3640)	5
4	12618993	34252554	21633562	Backfat at tenth rib QTL (3643)	43
4	12618993	34252554	21633562	Backfat at tenth rib QTL (3643)	42
6	66533116	135533005	68999890	Empty body lipid content QTL (3646)	48
6	8520162	132185191	123665030	Fat weight (total) QTL (3647)	48
6	66533116	135533005	68999890	Loin muscle area QTL (3648)	48
6	8912500	147848040	138935541	Backfat linear at last rib QTL (3650)	48
7	121076605	129125366	8048762	Body weight linear QTL (3653)	53
11	7902465	41897196	33994732	Backfat at tenth rib QTL (3657)	9
11	7902465	41897196	33994732	Backfat at tenth rib QTL (3657)	10
15	25021683	71973307	46951625	Loin muscle area QTL (3658)	29
18	8236580	27641334	19404755	Loin Eye Area Linear QTL (3660)	37
18	8236580	27641334	19404755	Loin Eye Area Linear QTL (3660)	38
18	8236580	27641334	19404755	Backfat linear at tenth rib QTL (3661)	37
18	8236580	27641334	19404755	Backfat linear at tenth rib QTL (3661)	38
8	10844129	29471436	18627308	average daily gain QTL (3671)	56
13	130538722	194995520	64456799	backfat at last rib QTL (3672)	17
13	130538722	194995520	64456799	backfat at last rib QTL (3672)	15
13	130538722	194995520	64456799	backfat at last rib QTL (3672)	18
13	130538722	194995520	64456799	backfat at last rib QTL (3672)	19
13	130538722	194995520	64456799	backfat at last rib QTL (3672)	16
1	62261447	133275468	71014022	average daily gain QTL (3673)	3
1	62261447	133275468	71014022	average daily gain QTL (3673)	2
6	74531339	117131464	42600126	average daily gain QTL (3674)	48
6	74531339	117131464	42600126	backfat at last rib QTL (3675)	48
9	88508	11066889	10978382	backfat at last rib QTL (3676)	60
9	88508	11066889	10978382	backfat at last rib QTL (3676)	59
9	88508	11066889	10978382	average daily gain QTL (3677)	60
9	88508	11066889	10978382	average daily gain QTL (3677)	59
8	10844129	29471436	18627308	Carcass length QTL (3684)	56
13	130538722	194995520	64456799	pH for Longissmus Dorsi QTL (3689)	17
13	130538722	194995520	64456799	pH for Longissmus Dorsi QTL (3689)	15
13	130538722	194995520	64456799	pH for Longissmus Dorsi QTL (3689)	18
13	130538722	194995520	64456799	pH for Longissmus Dorsi QTL (3689)	19
13	130538722	194995520	64456799	pH for Longissmus Dorsi QTL (3689)	16
13	130538722	194995520	64456799	Carcass length QTL (3690)	17
13	130538722	194995520	64456799	Carcass length QTL (3690)	15
13	130538722	194995520	64456799	Carcass length QTL (3690)	18
13	130538722	194995520	64456799	Carcass length QTL (3690)	19
13	130538722	194995520	64456799	Carcass length QTL (3690)	16
13	130538722	194995520	64456799	pH for Semimembranosus QTL (3691)	17
13	130538722	194995520	64456799	pH for Semimembranosus QTL (3691)	15
13	130538722	194995520	64456799	pH for Semimembranosus QTL (3691)	18
13	130538722	194995520	64456799	pH for Semimembranosus QTL (3691)	19
13	130538722	194995520	64456799	pH for Semimembranosus QTL (3691)	16
13	130538722	194995520	64456799	pH for Longissmus Dorsi QTL (3692)	17
13	130538722	194995520	64456799	pH for Longissmus Dorsi QTL (3692)	15
13	130538722	194995520	64456799	pH for Longissmus Dorsi QTL (3692)	18
13	130538722	194995520	64456799	pH for Longissmus Dorsi QTL (3692)	19
13	130538722	194995520	64456799	pH for Longissmus Dorsi QTL (3692)	16
1	62261447	133275468	71014022	pH for Longissmus Dorsi QTL (3693)	3
1	62261447	133275468	71014022	pH for Longissmus Dorsi QTL (3693)	2
1	62261447	133275468	71014022	pH for Longissmus Dorsi QTL (3694)	3
1	62261447	133275468	71014022	pH for Longissmus Dorsi QTL (3694)	2
1	62261447	133275468	71014022	Carcass weight (hot) QTL (3695)	3
1	62261447	133275468	71014022	Carcass weight (hot) QTL (3695)	2
6	74531339	117131464	42600126	Carcass weight (hot) QTL (3696)	48
6	74531339	117131464	42600126	Carcass length QTL (3697)	48
6	74531339	117131464	42600126	pH for Longissmus Dorsi QTL (3698)	48
6	74531339	117131464	42600126	pH for Semimembranosus QTL (3699)	48
9	88508	11066889	10978382	Carcass length QTL (3700)	60
9	88508	11066889	10978382	Carcass length QTL (3700)	59
9	88508	11066889	10978382	Carcass weight (hot) QTL (3701)	60
9	88508	11066889	10978382	Carcass weight (hot) QTL (3701)	59
9	88508	11066889	10978382	pH for Longissmus Dorsi QTL (3702)	60
9	88508	11066889	10978382	pH for Longissmus Dorsi QTL (3702)	59
9	88508	11066889	10978382	pH for Semimembranosus QTL (3703)	60
9	88508	11066889	10978382	pH for Semimembranosus QTL (3703)	59
7	678644	121159158	120480515	Average daily gain (on test) QTL (3756)	52
7	678644	121159158	120480515	Average daily gain (on test) QTL (3756)	49
7	678644	121159158	120480515	Average daily gain (on test) QTL (3756)	51
7	678644	121159158	120480515	Average daily gain (on test) QTL (3756)	50
4	0	134902449	134902450	Average daily gain (on test) QTL (3757)	44
4	0	134902449	134902450	Average daily gain (on test) QTL (3757)	43
4	0	134902449	134902450	Average daily gain (on test) QTL (3757)	42
4	0	134902449	134902450	average daily gain (birth-end of test) QTL (3758)	44
4	0	134902449	134902450	average daily gain (birth-end of test) QTL (3758)	43
4	0	134902449	134902450	average daily gain (birth-end of test) QTL (3758)	42
4	0	134902449	134902450	Backfat (average) thickness - ultrasound QTL (3759)	44
4	0	134902449	134902450	Backfat (average) thickness - ultrasound QTL (3759)	43
4	0	134902449	134902450	Backfat (average) thickness - ultrasound QTL (3759)	42
7	678644	121159158	120480515	Backfat (average) thickness - ultrasound QTL (3760)	52
7	678644	121159158	120480515	Backfat (average) thickness - ultrasound QTL (3760)	49
7	678644	121159158	120480515	Backfat (average) thickness - ultrasound QTL (3760)	51
7	678644	121159158	120480515	Backfat (average) thickness - ultrasound QTL (3760)	50
7	678644	121159158	120480515	backfat at last rib QTL (3762)	52
7	678644	121159158	120480515	backfat at last rib QTL (3762)	49
7	678644	121159158	120480515	backfat at last rib QTL (3762)	51
7	678644	121159158	120480515	backfat at last rib QTL (3762)	50
7	678644	121159158	120480515	Loin muscle depth QTL (3763)	52
7	678644	121159158	120480515	Loin muscle depth QTL (3763)	49
7	678644	121159158	120480515	Loin muscle depth QTL (3763)	51
7	678644	121159158	120480515	Loin muscle depth QTL (3763)	50
7	678644	121159158	120480515	Loin muscle area QTL (3765)	52
7	678644	121159158	120480515	Loin muscle area QTL (3765)	49
7	678644	121159158	120480515	Loin muscle area QTL (3765)	51
7	678644	121159158	120480515	Loin muscle area QTL (3765)	50
7	678644	121159158	120480515	average daily gain (birth-30 kg) QTL (3766)	52
7	678644	121159158	120480515	average daily gain (birth-30 kg) QTL (3766)	49
7	678644	121159158	120480515	average daily gain (birth-30 kg) QTL (3766)	51
7	678644	121159158	120480515	average daily gain (birth-30 kg) QTL (3766)	50
7	678644	121159158	120480515	Average daily gain (on test) QTL (3767)	52
7	678644	121159158	120480515	Average daily gain (on test) QTL (3767)	49
7	678644	121159158	120480515	Average daily gain (on test) QTL (3767)	51
7	678644	121159158	120480515	Average daily gain (on test) QTL (3767)	50
7	678644	121159158	120480515	Lean meat percentage QTL (3769)	52
7	678644	121159158	120480515	Lean meat percentage QTL (3769)	49
7	678644	121159158	120480515	Lean meat percentage QTL (3769)	51
7	678644	121159158	120480515	Lean meat percentage QTL (3769)	50
7	678644	121159158	120480515	Average Daily Gain (EBV) QTL (3770)	52
7	678644	121159158	120480515	Average Daily Gain (EBV) QTL (3770)	49
7	678644	121159158	120480515	Average Daily Gain (EBV) QTL (3770)	51
7	678644	121159158	120480515	Average Daily Gain (EBV) QTL (3770)	50
4	0	134902449	134902450	Average Daily Gain (EBV) QTL (3771)	44
4	0	134902449	134902450	Average Daily Gain (EBV) QTL (3771)	43
4	0	134902449	134902450	Average Daily Gain (EBV) QTL (3771)	42
1	281288153	299009063	17720911	Meat color score QTL (3773)	6
1	281288153	299009063	17720911	Meat color score QTL (3773)	7
2	26780855	100385940	73605086	Body weight (16 days) QTL (3778)	41
2	26780855	133160620	106379766	Average daily gain (on weaning) QTL (3779)	41
2	13366532	100385940	87019409	Drip loss QTL (3780)	41
9	147852551	150993689	3141139	Body weight (16 days) QTL (3784)	63
9	147852551	150993689	3141139	Average daily gain (on weaning) QTL (3785)	63
7	99225754	111746706	12520953	Meat color-L QTL (3791)	52
1	97537601	294339123	196801523	Average backfat thickness QTL (3793)	3
1	97537601	294339123	196801523	Average backfat thickness QTL (3793)	4
1	97537601	294339123	196801523	Average backfat thickness QTL (3793)	2
1	97537601	294339123	196801523	Average backfat thickness QTL (3793)	5
1	97537601	294339123	196801523	backfat at last rib QTL (3794)	3
1	97537601	294339123	196801523	backfat at last rib QTL (3794)	4
1	97537601	294339123	196801523	backfat at last rib QTL (3794)	2
1	97537601	294339123	196801523	backfat at last rib QTL (3794)	5
1	97537601	281288153	183750553	Backfat at tenth rib QTL (3795)	3
1	97537601	281288153	183750553	Backfat at tenth rib QTL (3795)	4
1	97537601	281288153	183750553	Backfat at tenth rib QTL (3795)	2
1	97537601	281288153	183750553	Backfat at tenth rib QTL (3795)	5
1	97537601	281288153	183750553	Loin muscle area QTL (3796)	3
1	97537601	281288153	183750553	Loin muscle area QTL (3796)	4
1	97537601	281288153	183750553	Loin muscle area QTL (3796)	2
1	97537601	281288153	183750553	Loin muscle area QTL (3796)	5
4	106510877	140345606	33834730	Carcass weight (cold) QTL (3804)	44
5	0	35377762	35377763	Drip loss QTL (3805)	47
5	0	35377762	35377763	Drip loss QTL (3805)	46
5	0	35377762	35377763	Drip loss QTL (3805)	45
9	45282513	139744874	94462362	Drip loss QTL (3806)	62
9	45282513	139744874	94462362	Meat color-L QTL (3807)	62
2	13366532	100385940	87019409	Firmness QTL (3809)	41
2	13366532	100385940	87019409	Off-Flavor Score QTL (3810)	41
9	45282513	129113506	83830994	Off-Flavor Score QTL (3812)	62
14	16066507	132053949	115987443	Average instron (star probe) force QTL (3814)	24
14	16066507	132053949	115987443	Average instron (star probe) force QTL (3814)	22
14	16066507	132053949	115987443	Average instron (star probe) force QTL (3814)	23
14	16066507	132053949	115987443	Average instron (star probe) force QTL (3814)	25
9	45282513	139744874	94462362	Meat color-L QTL (3817)	62
14	6898350	41487784	34589435	Meat color-L QTL (3825)	21
15	43065120	140803714	97738595	tenderness score QTL (3827)	29
18	27641334	48142115	20500782	Average glycogen QTL (3831)	39
18	27641334	49343624	21702291	Backfat at tenth rib QTL (3832)	39
4	123094983	135006664	11911682	Intramuscular fat content QTL (3841)	44
4	123094983	135006664	11911682	Intramuscular fat content QTL (3842)	44
14	19260466	65129650	45869185	Loin muscle area QTL (3861)	22
4	52626380	140345606	87719227	Intramuscular fat content QTL (3871)	44
6	17750005	137247120	119497116	Carcass length QTL (3873)	48
7	15401785	50310118	34908334	Leaf fat weight QTL (3880)	49
7	105477844	128087943	22610100	Leaf fat weight QTL (3881)	52
7	105477844	128087943	22610100	Leaf fat weight QTL (3881)	53
8	11067925	15746763	4678839	Leaf fat weight QTL (3884)	56
9	63812747	130638901	66826155	Carcass length QTL (3887)	62
1	169149638	299009063	129859426	average daily gain QTL (3914)	4
1	169149638	299009063	129859426	average daily gain QTL (3914)	6
1	169149638	299009063	129859426	average daily gain QTL (3914)	5
1	169149638	299009063	129859426	average daily gain QTL (3914)	7
15	42185363	146378964	104193602	Lean meat percentage QTL (3915)	30
15	42185363	146378964	104193602	Lean meat percentage QTL (3915)	29
15	42185363	146378964	104193602	Lean meat percentage QTL (3916)	30
15	42185363	146378964	104193602	Lean meat percentage QTL (3916)	29
1	169149638	299009063	129859426	average daily gain QTL (3917)	4
1	169149638	299009063	129859426	average daily gain QTL (3917)	6
1	169149638	299009063	129859426	average daily gain QTL (3917)	5
1	169149638	299009063	129859426	average daily gain QTL (3917)	7
5	17031813	78579054	61547242	CIE-b* QTL (3918)	47
5	17031813	78579054	61547242	CIE-b* QTL (3918)	46
5	17031813	78579054	61547242	CIE-b* QTL (3919)	47
5	17031813	78579054	61547242	CIE-b* QTL (3919)	46
5	17031813	78579054	61547242	CIE-b* QTL (3920)	47
5	17031813	78579054	61547242	CIE-b* QTL (3920)	46
6	2352681	129740986	127388306	CIE-a* QTL (3921)	48
6	2352681	129740986	127388306	CIE-a* QTL (3922)	48
6	2352681	129740986	127388306	CIE-a* QTL (3923)	48
6	2352681	129740986	127388306	CIE-a* QTL (3924)	48
14	8528044	143234735	134706692	Shear force QTL (3925)	21
14	8528044	143234735	134706692	Shear force QTL (3925)	24
14	8528044	143234735	134706692	Shear force QTL (3925)	22
14	8528044	143234735	134706692	Shear force QTL (3925)	23
14	8528044	143234735	134706692	Shear force QTL (3925)	25
14	8528044	149890749	141362706	Shear force at first peak QTL (3929)	21
14	8528044	149890749	141362706	Shear force at first peak QTL (3929)	26
14	8528044	149890749	141362706	Shear force at first peak QTL (3929)	24
14	8528044	149890749	141362706	Shear force at first peak QTL (3929)	22
14	8528044	149890749	141362706	Shear force at first peak QTL (3929)	23
14	8528044	149890749	141362706	Shear force at first peak QTL (3929)	25
14	8528044	149890749	141362706	Shear force at first peak QTL (3930)	21
14	8528044	149890749	141362706	Shear force at first peak QTL (3930)	26
14	8528044	149890749	141362706	Shear force at first peak QTL (3930)	24
14	8528044	149890749	141362706	Shear force at first peak QTL (3930)	22
14	8528044	149890749	141362706	Shear force at first peak QTL (3930)	23
14	8528044	149890749	141362706	Shear force at first peak QTL (3930)	25
14	8528044	149890749	141362706	Shear force at first peak QTL (3931)	21
14	8528044	149890749	141362706	Shear force at first peak QTL (3931)	26
14	8528044	149890749	141362706	Shear force at first peak QTL (3931)	24
14	8528044	149890749	141362706	Shear force at first peak QTL (3931)	22
14	8528044	149890749	141362706	Shear force at first peak QTL (3931)	23
14	8528044	149890749	141362706	Shear force at first peak QTL (3931)	25
4	71310074	140345606	69035533	Shear force at first peak QTL (3933)	44
4	71310074	140345606	69035533	Total shear work QTL (3934)	44
2	28393925	158150223	129756299	Ham fat thickness QTL (3938)	41
2	25252518	48775112	23522595	Semimembranosus angle QTL (3940)	41
2	0	48775112	48775113	Backfat at first rib QTL (3941)	41
2	0	48775112	48775113	Backfat between 6th and 7th ribs QTL (3942)	41
4	125474284	140345606	14871323	Vertebra number QTL (3948)	44
11	60053411	73438559	13385149	Ham fat thickness QTL (3963)	11
11	60053411	73438559	13385149	Ham fat thickness QTL (3963)	12
11	51764346	81069519	29305174	Lean meat percentage QTL (3964)	11
11	51764346	81069519	29305174	Lean meat percentage QTL (3964)	12
11	51764346	81069519	29305174	Number of ribs QTL (3965)	11
11	51764346	81069519	29305174	Number of ribs QTL (3965)	12
13	89503549	194995520	105491972	Ham fat thickness QTL (3968)	17
13	89503549	194995520	105491972	Ham fat thickness QTL (3968)	15
13	89503549	194995520	105491972	Ham fat thickness QTL (3968)	18
13	89503549	194995520	105491972	Ham fat thickness QTL (3968)	19
13	89503549	194995520	105491972	Ham fat thickness QTL (3968)	16
13	89503549	194995520	105491972	Lean meat percentage QTL (3969)	17
13	89503549	194995520	105491972	Lean meat percentage QTL (3969)	15
13	89503549	194995520	105491972	Lean meat percentage QTL (3969)	18
13	89503549	194995520	105491972	Lean meat percentage QTL (3969)	19
13	89503549	194995520	105491972	Lean meat percentage QTL (3969)	16
13	53858360	209900460	156042101	Vertebra number QTL (3970)	17
13	53858360	209900460	156042101	Vertebra number QTL (3970)	15
13	53858360	209900460	156042101	Vertebra number QTL (3970)	18
13	53858360	209900460	156042101	Vertebra number QTL (3970)	19
13	53858360	209900460	156042101	Vertebra number QTL (3970)	16
14	125754443	137879539	12125097	Ham fat thickness QTL (3971)	25
14	81745465	132053949	50308485	Semimembranosus angle QTL (3972)	24
14	81745465	132053949	50308485	Semimembranosus angle QTL (3972)	23
14	81745465	132053949	50308485	Semimembranosus angle QTL (3972)	25
15	66799112	99227812	32428701	Semimembranosus angle QTL (3974)	29
15	42185363	146378964	104193602	Backfat at first rib QTL (3975)	30
15	42185363	146378964	104193602	Backfat at first rib QTL (3975)	29
18	24222671	49343624	25120954	Number of ribs QTL (3979)	39
2	28393925	158150223	129756299	CIE-b* QTL (3982)	41
2	28393925	158150223	129756299	Water holding capacity QTL (3984)	41
2	28393925	133375944	104982020	Cooking loss QTL (3985)	41
5	7096095	71907673	64811579	pH 24 hr post-mortem (loin) QTL (3990)	47
5	7096095	71907673	64811579	pH 24 hr post-mortem (loin) QTL (3990)	46
5	19558279	63117217	43558939	CIE-a* QTL (3991)	47
5	19558279	63117217	43558939	CIE-a* QTL (3991)	46
8	72039691	132005979	59966289	Temperature 40 minutes post mortem (loin) QTL (3999)	58
9	23144816	129985160	106840345	pH 40 minutes post mortem (ham) QTL (4000)	62
13	89503549	194995520	105491972	pH 40 minutes post mortem (loin) QTL (4004)	17
13	89503549	194995520	105491972	pH 40 minutes post mortem (loin) QTL (4004)	15
13	89503549	194995520	105491972	pH 40 minutes post mortem (loin) QTL (4004)	18
13	89503549	194995520	105491972	pH 40 minutes post mortem (loin) QTL (4004)	19
13	89503549	194995520	105491972	pH 40 minutes post mortem (loin) QTL (4004)	16
13	89503549	194995520	105491972	Temperature 40 minutes post mortem (loin) QTL (4005)	17
13	89503549	194995520	105491972	Temperature 40 minutes post mortem (loin) QTL (4005)	15
13	89503549	194995520	105491972	Temperature 40 minutes post mortem (loin) QTL (4005)	18
13	89503549	194995520	105491972	Temperature 40 minutes post mortem (loin) QTL (4005)	19
13	89503549	194995520	105491972	Temperature 40 minutes post mortem (loin) QTL (4005)	16
13	160048399	196511193	36462795	CIE-a* QTL (4006)	17
13	160048399	196511193	36462795	CIE-a* QTL (4006)	18
13	160048399	196511193	36462795	CIE-a* QTL (4006)	19
14	81745465	132053949	50308485	CIE-b* QTL (4007)	24
14	81745465	132053949	50308485	CIE-b* QTL (4007)	23
14	81745465	132053949	50308485	CIE-b* QTL (4007)	25
14	81745465	132053949	50308485	Total shear work QTL (4008)	24
14	81745465	132053949	50308485	Total shear work QTL (4008)	23
14	81745465	132053949	50308485	Total shear work QTL (4008)	25
15	5079243	20610304	15531062	Shear force QTL (4009)	27
17	51909620	64337706	12428087	CIE-b* QTL (4010)	35
1	171638472	249479888	77841417	Muscle fat content QTL (4017)	4
1	37596705	125808967	88212263	Marbling QTL (4019)	3
1	37596705	125808967	88212263	Marbling QTL (4019)	2
1	155573443	281702959	126129517	Marbling QTL (4020)	4
1	155573443	281702959	126129517	Marbling QTL (4020)	5
1	245746638	269276692	23530055	Percentage type I fibers QTL (4021)	5
14	90282593	130194570	39911978	Percentage type I fibers QTL (4022)	24
14	90282593	130194570	39911978	Percentage type I fibers QTL (4022)	23
14	90282593	130194570	39911978	Percentage type I fibers QTL (4022)	25
2	21136167	75040316	53904150	Percentage type IIa fibers QTL (4025)	41
14	85849450	111192166	25342717	Relative area of type IIb fibers QTL (4035)	23
4	128477142	134793546	6316405	CIE-a* QTL (4036)	44
15	55986482	116299113	60312632	Intramuscular fat content QTL (4043)	29
14	102311269	114757839	12446571	Percentage type IIb fibers QTL (4045)	23
1	62261447	133275468	71014022	backfat at P2 position QTL (4108)	3
1	62261447	133275468	71014022	backfat at P2 position QTL (4108)	2
1	62261447	133275468	71014022	backfat at P2 position QTL (4107)	3
1	62261447	133275468	71014022	backfat at P2 position QTL (4107)	2
1	62261447	133275468	71014022	Lean meat percentage QTL (4109)	3
1	62261447	133275468	71014022	Lean meat percentage QTL (4109)	2
1	62261447	133275468	71014022	pH for Longissmus Dorsi QTL (4110)	3
1	62261447	133275468	71014022	pH for Longissmus Dorsi QTL (4110)	2
6	74531339	117131464	42600126	average daily gain QTL (4131)	48
6	74531339	117131464	42600126	average daily gain QTL (4132)	48
6	74531339	117131464	42600126	Carcass length QTL (4133)	48
6	74531339	117131464	42600126	Lean meat percentage QTL (4134)	48
6	74531339	117131464	42600126	pH for Longissmus Dorsi QTL (4135)	48
6	74531339	117131464	42600126	pH for Longissmus Dorsi QTL (4136)	48
6	74531339	117131464	42600126	pH for Semimembranosus QTL (4137)	48
6	74531339	117131464	42600126	pH for Semimembranosus QTL (4138)	48
6	74531339	117131464	42600126	pH for Longissmus Dorsi QTL (4139)	48
6	74531339	117131464	42600126	Conductivity 45 minutes post-mortem QTL (4140)	48
6	74531339	117131464	42600126	Conductivity 24 hours postmortem (loin) QTL (4141)	48
8	10844129	29471436	18627308	average daily gain QTL (4149)	56
8	10844129	29471436	18627308	average daily gain QTL (4150)	56
8	10844129	29471436	18627308	backfat at P2 position QTL (4151)	56
8	10844129	29471436	18627308	backfat at P2 position QTL (4152)	56
8	10844129	29471436	18627308	Backfat (average) thickness - ultrasound QTL (4153)	56
8	10844129	29471436	18627308	Lean meat percentage QTL (4154)	56
9	88508	11066889	10978382	average daily gain QTL (4155)	60
9	88508	11066889	10978382	average daily gain QTL (4155)	59
9	88508	11066889	10978382	Lean meat percentage QTL (4156)	60
9	88508	11066889	10978382	Lean meat percentage QTL (4156)	59
9	88508	11066889	10978382	pH for Longissmus Dorsi QTL (4157)	60
9	88508	11066889	10978382	pH for Longissmus Dorsi QTL (4157)	59
9	88508	11066889	10978382	pH for Semimembranosus QTL (4158)	60
9	88508	11066889	10978382	pH for Semimembranosus QTL (4158)	59
9	88508	11066889	10978382	Conductivity 24 hours postmortem (ham) QTL (4159)	60
9	88508	11066889	10978382	Conductivity 24 hours postmortem (ham) QTL (4159)	59
13	130538722	194995520	64456799	backfat at P2 position QTL (4163)	17
13	130538722	194995520	64456799	backfat at P2 position QTL (4163)	15
13	130538722	194995520	64456799	backfat at P2 position QTL (4163)	18
13	130538722	194995520	64456799	backfat at P2 position QTL (4163)	19
13	130538722	194995520	64456799	backfat at P2 position QTL (4163)	16
13	130538722	194995520	64456799	Carcass length QTL (4164)	17
13	130538722	194995520	64456799	Carcass length QTL (4164)	15
13	130538722	194995520	64456799	Carcass length QTL (4164)	18
13	130538722	194995520	64456799	Carcass length QTL (4164)	19
13	130538722	194995520	64456799	Carcass length QTL (4164)	16
6	35216217	142323546	107107330	Backfat between 3rd and 4th last ribs QTL (4167)	48
6	91714605	148058028	56343424	Loin muscle area QTL (4168)	48
6	36902441	144673744	107771304	Intramuscular fat content QTL (4169)	48
13	130538722	194995520	64456799	Conductivity 45 minutes post-mortem QTL (4192)	17
13	130538722	194995520	64456799	Conductivity 45 minutes post-mortem QTL (4192)	15
13	130538722	194995520	64456799	Conductivity 45 minutes post-mortem QTL (4192)	18
13	130538722	194995520	64456799	Conductivity 45 minutes post-mortem QTL (4192)	19
13	130538722	194995520	64456799	Conductivity 45 minutes post-mortem QTL (4192)	16
6	74531339	117131464	42600126	Conductivity 24 hours postmortem (loin) QTL (4193)	48
6	74531339	117131464	42600126	Conductivity 45 minutes post-mortem QTL (4194)	48
9	88508	11066889	10978382	Conductivity 45 minutes post-mortem QTL (4195)	60
9	88508	11066889	10978382	Conductivity 45 minutes post-mortem QTL (4195)	59
9	88508	11066889	10978382	Conductivity 24 hours postmortem (ham) QTL (4196)	60
9	88508	11066889	10978382	Conductivity 24 hours postmortem (ham) QTL (4196)	59
2	21136167	124920197	103784031	androstenone, laboratory QTL (4205)	41
4	123094983	134902449	11807467	androstenone, laboratory QTL (4206)	44
7	24805594	64962096	40156503	androstenone, laboratory QTL (4209)	49
7	24805594	64962096	40156503	androstenone, laboratory QTL (4209)	51
7	24805594	64962096	40156503	androstenone, laboratory QTL (4209)	50
6	44290269	146365886	102075618	subjective boar flavor in lean QTL (4219)	48
6	74437331	135005428	60568098	subjective pork flavor in fat QTL (4223)	48
13	130538722	194995520	64456799	indole, laboratory QTL (4225)	17
13	130538722	194995520	64456799	indole, laboratory QTL (4225)	15
13	130538722	194995520	64456799	indole, laboratory QTL (4225)	18
13	130538722	194995520	64456799	indole, laboratory QTL (4225)	19
13	130538722	194995520	64456799	indole, laboratory QTL (4225)	16
14	6898350	16066507	9168158	indole, laboratory QTL (4232)	21
14	6898350	16066507	9168158	androstenone, sensory panel QTL (4234)	21
14	143234735	149890749	6656015	androstenone, sensory panel QTL (4236)	26
14	41217524	81745465	40527942	subjective boar flavor in lean QTL (4239)	22
14	143234735	149890749	6656015	subjective boar flavor in lean QTL (4240)	26
9	88508	11066889	10978382	Body weight (slaughter) QTL (4247)	60
9	88508	11066889	10978382	Body weight (slaughter) QTL (4247)	59
9	88508	11066889	10978382	Carcass weight (hot) QTL (4248)	60
9	88508	11066889	10978382	Carcass weight (hot) QTL (4248)	59
7	99225754	111746706	12520953	Teat number QTL (4251)	52
8	38873367	90653103	51779737	Teat number QTL (4253)	57
8	38873367	90653103	51779737	Teat number QTL (4253)	58
1	233806417	281288153	47481737	Band-formed neutrophil number QTL (4258)	5
1	233806417	281288153	47481737	CD8-positive leukocyte number QTL (4259)	5
1	35389848	254042750	218652903	CD2-positive leukocyte number QTL (4260)	3
1	35389848	254042750	218652903	CD2-positive leukocyte number QTL (4260)	4
1	35389848	254042750	218652903	CD2-positive leukocyte number QTL (4260)	2
1	35389848	254042750	218652903	CD4-positive leukocyte number QTL (4261)	3
1	35389848	254042750	218652903	CD4-positive leukocyte number QTL (4261)	4
1	35389848	254042750	218652903	CD4-positive leukocyte number QTL (4261)	2
8	32990875	77429212	44438338	Lymphocyte number QTL (4265)	57
8	32990875	77429212	44438338	N1c-positive leukocyte number QTL (4267)	57
8	32990875	77429212	44438338	IgM-positive leukocyte number QTL (4268)	57
2	28788745	53993812	25205068	Firmness QTL (4272)	41
8	32990875	108610930	75620056	Hemoglobin QTL (4277)	57
8	32990875	108610930	75620056	Hemoglobin QTL (4277)	58
8	32990875	77429212	44438338	hematocrit QTL (4278)	57
4	123094983	134902449	11807467	Japanese color scale QTL (4321)	44
4	123094983	134902449	11807467	CIE-L* QTL (4322)	44
4	123094983	134902449	11807467	pH 24 hr post-mortem (loin) QTL (4323)	44
4	123094983	134902449	11807467	Knuckle ham weight QTL (4324)	44
1	96293184	142302138	46008955	CIE-L* QTL (4326)	3
1	96293184	142302138	46008955	CIE-L* QTL (4326)	2
4	11490832	121807926	110317095	Ham weight QTL (4895)	43
4	11490832	121807926	110317095	Ham weight QTL (4895)	42
4	116228488	129675081	13446594	pH 24 hr post mortem (ham) QTL (4897)	44
6	95505125	133031262	37526138	Shoulder weight QTL (4962)	48
8	10844129	41095628	30251500	Ham weight QTL (5129)	56
14	102170112	135364437	33194326	Shoulder weight QTL (5132)	24
14	102170112	135364437	33194326	Shoulder weight QTL (5132)	23
14	102170112	135364437	33194326	Shoulder weight QTL (5132)	25
9	57427068	120738204	63311137	Neck weight QTL (5143)	62
14	102170112	135364437	33194326	Ham meat weight QTL (5145)	24
14	102170112	135364437	33194326	Ham meat weight QTL (5145)	23
14	102170112	135364437	33194326	Ham meat weight QTL (5145)	25
9	11066889	23144816	12077928	Belly fat area QTL (5149)	61
9	57427068	125054548	67627481	External fat on ham QTL (5150)	62
9	73744337	110803542	37059206	Shoulder external fat weight QTL (5151)	62
9	71020417	125961451	54941035	Protein accretion rate QTL (5154)	62
9	64139617	123782315	59642699	average daily gain QTL (5163)	62
9	45282513	109605017	64322505	Shoulder weight QTL (5168)	62
9	45282513	109605017	64322505	Loin muscle area QTL (5178)	62
9	45282513	109605017	64322505	Shoulder weight QTL (5179)	62
9	45282513	109605017	64322505	External fat on loin QTL (5189)	62
9	45282513	109605017	64322505	External fat on ham QTL (5190)	62
9	45282513	109605017	64322505	Side fat thickness QTL (5192)	62
9	45282513	109605017	64322505	average daily gain QTL (5196)	62
7	32710658	128217289	95506632	Body weight (birth) QTL (5197)	52
7	32710658	128217289	95506632	Body weight (birth) QTL (5197)	49
7	32710658	128217289	95506632	Body weight (birth) QTL (5197)	51
7	32710658	128217289	95506632	Body weight (birth) QTL (5197)	53
7	32710658	128217289	95506632	Body weight (birth) QTL (5197)	50
2	5443843	145897656	140453814	Body weight (end of test) QTL (5199)	41
6	8238138	150798103	142559966	Body weight (end of test) QTL (5201)	48
18	5785386	47479528	41694143	Body weight (end of test) QTL (5202)	37
18	5785386	47479528	41694143	Body weight (end of test) QTL (5202)	38
18	5785386	47479528	41694143	Body weight (end of test) QTL (5202)	39
5	0	97859093	97859094	backfat above muscle dorsi QTL (5203)	47
5	0	97859093	97859094	backfat above muscle dorsi QTL (5203)	46
5	0	97859093	97859094	backfat above muscle dorsi QTL (5203)	45
7	15814548	103246862	87432315	backfat above muscle dorsi QTL (5204)	49
7	15814548	103246862	87432315	backfat above muscle dorsi QTL (5204)	51
7	15814548	103246862	87432315	backfat above muscle dorsi QTL (5204)	50
9	88508	147307767	147219260	backfat above muscle dorsi QTL (5205)	61
9	88508	147307767	147219260	backfat above muscle dorsi QTL (5205)	62
9	88508	147307767	147219260	backfat above muscle dorsi QTL (5205)	60
9	88508	147307767	147219260	backfat above muscle dorsi QTL (5205)	59
1	62468850	297764646	235295797	backfat at mid-back QTL (5206)	3
1	62468850	297764646	235295797	backfat at mid-back QTL (5206)	4
1	62468850	297764646	235295797	backfat at mid-back QTL (5206)	2
1	62468850	297764646	235295797	backfat at mid-back QTL (5206)	6
1	62468850	297764646	235295797	backfat at mid-back QTL (5206)	5
1	62468850	297764646	235295797	backfat at mid-back QTL (5206)	7
2	349387	147808077	147458691	backfat at mid-back QTL (5208)	41
5	584612	77414253	76829642	backfat at mid-back QTL (5209)	47
5	584612	77414253	76829642	backfat at mid-back QTL (5209)	46
5	584612	77414253	76829642	backfat at mid-back QTL (5209)	45
5	0	105302891	105302892	backfat at mid-back QTL (5210)	47
5	0	105302891	105302892	backfat at mid-back QTL (5210)	46
5	0	105302891	105302892	backfat at mid-back QTL (5210)	45
7	18043465	92011255	73967791	backfat at mid-back QTL (5212)	49
7	18043465	92011255	73967791	backfat at mid-back QTL (5212)	51
7	18043465	92011255	73967791	backfat at mid-back QTL (5212)	50
9	88508	123346488	123257981	backfat at mid-back QTL (5213)	61
9	88508	123346488	123257981	backfat at mid-back QTL (5213)	62
9	88508	123346488	123257981	backfat at mid-back QTL (5213)	60
9	88508	123346488	123257981	backfat at mid-back QTL (5213)	59
11	18695760	78901241	60205482	backfat at mid-back QTL (5214)	9
11	18695760	78901241	60205482	backfat at mid-back QTL (5214)	10
11	18695760	78901241	60205482	backfat at mid-back QTL (5214)	11
11	18695760	78901241	60205482	backfat at mid-back QTL (5214)	12
1	292057692	298801660	6743969	Shoulder subcutaneous fat thickness QTL (5216)	6
1	292057692	298801660	6743969	Shoulder subcutaneous fat thickness QTL (5216)	7
1	16114132	294861007	278746876	Shoulder subcutaneous fat thickness QTL (5217)	3
1	16114132	294861007	278746876	Shoulder subcutaneous fat thickness QTL (5217)	4
1	16114132	294861007	278746876	Shoulder subcutaneous fat thickness QTL (5217)	2
1	16114132	294861007	278746876	Shoulder subcutaneous fat thickness QTL (5217)	5
2	0	140888000	140888001	Shoulder subcutaneous fat thickness QTL (5218)	41
5	0	105302891	105302892	Shoulder subcutaneous fat thickness QTL (5219)	47
5	0	105302891	105302892	Shoulder subcutaneous fat thickness QTL (5219)	46
5	0	105302891	105302892	Shoulder subcutaneous fat thickness QTL (5219)	45
7	17713256	128464946	110751691	Shoulder subcutaneous fat thickness QTL (5220)	52
7	17713256	128464946	110751691	Shoulder subcutaneous fat thickness QTL (5220)	49
7	17713256	128464946	110751691	Shoulder subcutaneous fat thickness QTL (5220)	51
7	17713256	128464946	110751691	Shoulder subcutaneous fat thickness QTL (5220)	53
7	17713256	128464946	110751691	Shoulder subcutaneous fat thickness QTL (5220)	50
7	3733086	128464946	124731861	Shoulder subcutaneous fat thickness QTL (5221)	52
7	3733086	128464946	124731861	Shoulder subcutaneous fat thickness QTL (5221)	49
7	3733086	128464946	124731861	Shoulder subcutaneous fat thickness QTL (5221)	51
7	3733086	128464946	124731861	Shoulder subcutaneous fat thickness QTL (5221)	53
7	3733086	128464946	124731861	Shoulder subcutaneous fat thickness QTL (5221)	50
1	36352288	295068410	258716123	Teat number QTL (5223)	3
1	36352288	295068410	258716123	Teat number QTL (5223)	4
1	36352288	295068410	258716123	Teat number QTL (5223)	2
1	36352288	295068410	258716123	Teat number QTL (5223)	5
4	4064787	79858331	75793545	Teat number QTL (5225)	43
4	4064787	79858331	75793545	Teat number QTL (5225)	42
6	19536155	157765593	138229439	Teat number QTL (5226)	48
12	4250971	63588571	59337601	Teat number QTL (5227)	14
17	13961137	69701581	55740445	Teat number QTL (5229)	34
17	13961137	69701581	55740445	Teat number QTL (5229)	35
1	160701925	299838674	139136750	Body weight (weaning) QTL (5230)	4
1	160701925	299838674	139136750	Body weight (weaning) QTL (5230)	6
1	160701925	299838674	139136750	Body weight (weaning) QTL (5230)	5
1	160701925	299838674	139136750	Body weight (weaning) QTL (5230)	7
17	3115596	69701581	66585986	Body weight (weaning) QTL (5231)	34
17	3115596	69701581	66585986	Body weight (weaning) QTL (5231)	35
1	16114132	311395135	295281004	Body weight (birth) QTL (5232)	3
1	16114132	311395135	295281004	Body weight (birth) QTL (5232)	4
1	16114132	311395135	295281004	Body weight (birth) QTL (5232)	2
1	16114132	311395135	295281004	Body weight (birth) QTL (5232)	6
1	16114132	311395135	295281004	Body weight (birth) QTL (5232)	5
1	16114132	311395135	295281004	Body weight (birth) QTL (5232)	7
14	10962367	153851969	142889603	Body weight (birth) QTL (5233)	26
14	10962367	153851969	142889603	Body weight (birth) QTL (5233)	24
14	10962367	153851969	142889603	Body weight (birth) QTL (5233)	22
14	10962367	153851969	142889603	Body weight (birth) QTL (5233)	23
14	10962367	153851969	142889603	Body weight (birth) QTL (5233)	25
4	16391489	128632485	112240997	Body weight (end of test) QTL (5235)	43
7	10634784	123395052	112760269	Body weight (end of test) QTL (5236)	52
7	10634784	123395052	112760269	Body weight (end of test) QTL (5236)	49
7	10634784	123395052	112760269	Body weight (end of test) QTL (5236)	51
7	10634784	123395052	112760269	Body weight (end of test) QTL (5236)	53
7	10634784	123395052	112760269	Body weight (end of test) QTL (5236)	50
1	16114132	298801660	282687529	backfat above muscle dorsi QTL (5237)	3
1	16114132	298801660	282687529	backfat above muscle dorsi QTL (5237)	4
1	16114132	298801660	282687529	backfat above muscle dorsi QTL (5237)	2
1	16114132	298801660	282687529	backfat above muscle dorsi QTL (5237)	6
1	16114132	298801660	282687529	backfat above muscle dorsi QTL (5237)	5
1	16114132	298801660	282687529	backfat above muscle dorsi QTL (5237)	7
5	0	92485836	92485837	backfat above muscle dorsi QTL (5238)	47
5	0	92485836	92485837	backfat above muscle dorsi QTL (5238)	46
5	0	92485836	92485837	backfat above muscle dorsi QTL (5238)	45
7	23041582	105395291	82353710	backfat above muscle dorsi QTL (5239)	49
7	23041582	105395291	82353710	backfat above muscle dorsi QTL (5239)	51
7	23041582	105395291	82353710	backfat above muscle dorsi QTL (5239)	50
2	0	148444884	148444885	backfat at mid-back QTL (5242)	41
4	12510089	134140124	121630036	backfat at mid-back QTL (5243)	44
4	12510089	134140124	121630036	backfat at mid-back QTL (5243)	43
4	12510089	134140124	121630036	backfat at mid-back QTL (5243)	42
5	10592679	88540972	77948294	backfat at mid-back QTL (5244)	47
5	10592679	88540972	77948294	backfat at mid-back QTL (5244)	46
9	88508	141488183	141399676	backfat at mid-back QTL (5246)	61
9	88508	141488183	141399676	backfat at mid-back QTL (5246)	62
9	88508	141488183	141399676	backfat at mid-back QTL (5246)	60
9	88508	141488183	141399676	backfat at mid-back QTL (5246)	59
2	32609587	138977579	106367993	Shoulder subcutaneous fat thickness QTL (5251)	41
1	156761272	315321322	158560051	Teat number QTL (5255)	4
1	156761272	315321322	158560051	Teat number QTL (5255)	6
1	156761272	315321322	158560051	Teat number QTL (5255)	5
1	156761272	315321322	158560051	Teat number QTL (5255)	8
1	156761272	315321322	158560051	Teat number QTL (5255)	7
4	5746476	106619780	100873305	Teat number QTL (5256)	43
4	5746476	106619780	100873305	Teat number QTL (5256)	42
7	12037418	121866102	109828685	Teat number QTL (5257)	52
7	12037418	121866102	109828685	Teat number QTL (5257)	49
7	12037418	121866102	109828685	Teat number QTL (5257)	51
7	12037418	121866102	109828685	Teat number QTL (5257)	50
11	3920148	52966278	49046131	Teat number QTL (5260)	9
11	3920148	52966278	49046131	Teat number QTL (5260)	10
12	11130102	63588571	52458470	Teat number QTL (5261)	14
1	24173391	298801660	274628270	Body weight (weaning) QTL (5262)	3
1	24173391	298801660	274628270	Body weight (weaning) QTL (5262)	4
1	24173391	298801660	274628270	Body weight (weaning) QTL (5262)	2
1	24173391	298801660	274628270	Body weight (weaning) QTL (5262)	6
1	24173391	298801660	274628270	Body weight (weaning) QTL (5262)	5
1	24173391	298801660	274628270	Body weight (weaning) QTL (5262)	7
7	24805594	99614552	74808959	Hemoglobin QTL (5389)	49
7	24805594	99614552	74808959	Hemoglobin QTL (5389)	51
7	24805594	99614552	74808959	Hemoglobin QTL (5389)	50
13	159374767	206658205	47283439	Hemoglobin QTL (5391)	17
13	159374767	206658205	47283439	Hemoglobin QTL (5391)	18
13	159374767	206658205	47283439	Hemoglobin QTL (5391)	19
13	27210688	159374767	132164080	Hemoglobin QTL (5392)	15
13	27210688	159374767	132164080	Hemoglobin QTL (5392)	16
13	159374767	206658205	47283439	Hemoglobin QTL (5396)	17
13	159374767	206658205	47283439	Hemoglobin QTL (5396)	18
13	159374767	206658205	47283439	Hemoglobin QTL (5396)	19
7	24805594	99614552	74808959	Red blood cell count QTL (5397)	49
7	24805594	99614552	74808959	Red blood cell count QTL (5397)	51
7	24805594	99614552	74808959	Red blood cell count QTL (5397)	50
13	27210688	159374767	132164080	Red blood cell count QTL (5398)	15
13	27210688	159374767	132164080	Red blood cell count QTL (5398)	16
13	159374767	206658205	47283439	Red blood cell count QTL (5402)	17
13	159374767	206658205	47283439	Red blood cell count QTL (5402)	18
13	159374767	206658205	47283439	Red blood cell count QTL (5402)	19
18	28825142	48142115	19316974	Red blood cell count QTL (5404)	39
15	25021683	112762745	87741063	Red blood cell count QTL (5405)	29
18	28825142	48142115	19316974	Red blood cell count QTL (5408)	39
7	24805594	99614552	74808959	hematocrit QTL (5412)	49
7	24805594	99614552	74808959	hematocrit QTL (5412)	51
7	24805594	99614552	74808959	hematocrit QTL (5412)	50
13	159374767	206658205	47283439	hematocrit QTL (5414)	17
13	159374767	206658205	47283439	hematocrit QTL (5414)	18
13	159374767	206658205	47283439	hematocrit QTL (5414)	19
13	159374767	206658205	47283439	hematocrit QTL (5416)	17
13	159374767	206658205	47283439	hematocrit QTL (5416)	18
13	159374767	206658205	47283439	hematocrit QTL (5416)	19
1	63012552	226764071	163751520	hematocrit QTL (5420)	3
1	63012552	226764071	163751520	hematocrit QTL (5420)	4
1	63012552	226764071	163751520	hematocrit QTL (5420)	2
13	27210688	159374767	132164080	hematocrit QTL (5421)	15
13	27210688	159374767	132164080	hematocrit QTL (5421)	16
7	24805594	99614552	74808959	Mean corpuscular hemoglobin content QTL (5426)	49
7	24805594	99614552	74808959	Mean corpuscular hemoglobin content QTL (5426)	51
7	24805594	99614552	74808959	Mean corpuscular hemoglobin content QTL (5426)	50
11	3920148	31594979	27674832	Mean corpuscular hemoglobin content QTL (5427)	9
13	159374767	206658205	47283439	Mean corpuscular hemoglobin content QTL (5428)	17
13	159374767	206658205	47283439	Mean corpuscular hemoglobin content QTL (5428)	18
13	159374767	206658205	47283439	Mean corpuscular hemoglobin content QTL (5428)	19
2	0	158150223	158150224	Carcass weight (hot) QTL (5432)	41
8	10844129	19749801	8905673	Average backfat thickness QTL (5433)	56
9	11066889	34499270	23432382	Average backfat thickness QTL (5434)	61
2	0	158150223	158150224	Ham weight QTL (5437)	41
2	0	158150223	158150224	Shoulder weight QTL (5438)	41
8	10844129	19749801	8905673	Rib weight QTL (5439)	56
2	0	158150223	158150224	Shear firmness QTL (5440)	41
8	10844129	19749801	8905673	Meat color-b QTL (5441)	56
1	265323610	299040089	33716480	White blood cell counts QTL (5456)	6
1	265323610	299040089	33716480	White blood cell counts QTL (5456)	5
1	265323610	299040089	33716480	White blood cell counts QTL (5456)	7
1	265323610	299040089	33716480	White blood cell counts QTL (5461)	6
1	265323610	299040089	33716480	White blood cell counts QTL (5461)	5
1	265323610	299040089	33716480	White blood cell counts QTL (5461)	7
11	3920148	31594979	27674832	Lymphocyte number QTL (5466)	9
8	19749801	46427317	26677517	Lymphocyte number QTL (5467)	57
1	63012552	226764071	163751520	Lymphocyte number QTL (5468)	3
1	63012552	226764071	163751520	Lymphocyte number QTL (5468)	4
1	63012552	226764071	163751520	Lymphocyte number QTL (5468)	2
17	48786882	66928144	18141263	Lymphocyte number QTL (5471)	35
18	4571421	28825142	24253722	Lymphocyte number QTL (5475)	37
18	4571421	28825142	24253722	Lymphocyte number QTL (5475)	38
11	3920148	31594979	27674832	Segmented neutrophil number QTL (5477)	9
8	19749801	46427317	26677517	Segmented neutrophil number QTL (5478)	57
17	3115596	17147298	14031703	Segmented neutrophil number QTL (5481)	34
17	3115596	17147298	14031703	Eosinophil number QTL (5486)	34
13	27210688	159374767	132164080	Basophil number QTL (5491)	15
13	27210688	159374767	132164080	Basophil number QTL (5491)	16
11	3920148	31594979	27674832	Monocyte number QTL (5493)	9
2	0	158150223	158150224	Cutlet weight QTL (5496)	41
7	102304856	118398897	16094042	Lean meat weight QTL (5500)	52
13	89503549	192233281	102729733	Skin percentage QTL (5507)	17
13	89503549	192233281	102729733	Skin percentage QTL (5507)	15
13	89503549	192233281	102729733	Skin percentage QTL (5507)	18
13	89503549	192233281	102729733	Skin percentage QTL (5507)	19
13	89503549	192233281	102729733	Skin percentage QTL (5507)	16
8	19896638	46427317	26530680	Loin muscle width QTL (5510)	57
6	89432773	130869081	41436309	chew score QTL (5549)	48
6	91714605	129364954	37650350	tenderness score QTL (5550)	48
6	91714605	129364954	37650350	chew score QTL (5551)	48
18	11562157	11713320	151164	Average glycogen QTL (5595)	37
1	296136450	296551255	414806	Vertebra number QTL (5600)	7
1	296136450	296551255	414806	Vertebra number QTL (5601)	7
1	158420494	233806417	75385924	Ear size QTL (5640)	4
5	6647815	33251630	26603816	Ear size QTL (5641)	47
5	6647815	33251630	26603816	Ear size QTL (5641)	46
1	158420494	233806417	75385924	Ear erectness QTL (5646)	4
5	4668251	71054179	66385929	Ear erectness QTL (5647)	47
5	4668251	71054179	66385929	Ear erectness QTL (5647)	46
9	65059079	125416667	60357589	Ear erectness QTL (5649)	62
1	158420494	233806417	75385924	Ear erectness QTL (5651)	4
5	5246724	69217993	63971270	Ear erectness QTL (5652)	47
5	5246724	69217993	63971270	Ear erectness QTL (5652)	46
7	25618673	64962096	39343424	Ear erectness QTL (5653)	49
7	25618673	64962096	39343424	Ear erectness QTL (5653)	51
7	25618673	64962096	39343424	Ear erectness QTL (5653)	50
1	257944209	299009063	41064855	Ear erectness QTL (5655)	6
1	257944209	299009063	41064855	Ear erectness QTL (5655)	5
1	257944209	299009063	41064855	Ear erectness QTL (5655)	7
1	97537601	210644363	113106763	pH for Longissmus Dorsi QTL (5664)	3
1	97537601	210644363	113106763	pH for Longissmus Dorsi QTL (5664)	4
1	97537601	210644363	113106763	pH for Longissmus Dorsi QTL (5664)	2
1	97537601	210644363	113106763	pH for Semimembranosus QTL (5665)	3
1	97537601	210644363	113106763	pH for Semimembranosus QTL (5665)	4
1	97537601	210644363	113106763	pH for Semimembranosus QTL (5665)	2
1	97537601	210644363	113106763	pH for Longissmus Dorsi QTL (5666)	3
1	97537601	210644363	113106763	pH for Longissmus Dorsi QTL (5666)	4
1	97537601	210644363	113106763	pH for Longissmus Dorsi QTL (5666)	2
1	97537601	288773974	191236374	Meat color OPTO QTL (5667)	3
1	97537601	288773974	191236374	Meat color OPTO QTL (5667)	4
1	97537601	288773974	191236374	Meat color OPTO QTL (5667)	2
1	97537601	288773974	191236374	Meat color OPTO QTL (5667)	5
1	97537601	210644363	113106763	Conductivity 24 hours postmortem (loin) QTL (5668)	3
1	97537601	210644363	113106763	Conductivity 24 hours postmortem (loin) QTL (5668)	4
1	97537601	210644363	113106763	Conductivity 24 hours postmortem (loin) QTL (5668)	2
1	97537601	294339123	196801523	Conductivity 24 hours postmortem (ham) QTL (5669)	3
1	97537601	294339123	196801523	Conductivity 24 hours postmortem (ham) QTL (5669)	4
1	97537601	294339123	196801523	Conductivity 24 hours postmortem (ham) QTL (5669)	2
1	97537601	294339123	196801523	Conductivity 24 hours postmortem (ham) QTL (5669)	5
1	7964370	257944209	249979840	Average backfat thickness QTL (5670)	3
1	7964370	257944209	249979840	Average backfat thickness QTL (5670)	4
1	7964370	257944209	249979840	Average backfat thickness QTL (5670)	2
1	7964370	288773974	280809605	Shoulder subcutaneous fat thickness QTL (5671)	3
1	7964370	288773974	280809605	Shoulder subcutaneous fat thickness QTL (5671)	4
1	7964370	288773974	280809605	Shoulder subcutaneous fat thickness QTL (5671)	2
1	7964370	288773974	280809605	Shoulder subcutaneous fat thickness QTL (5671)	5
1	36144885	154329026	118184142	Backfat at tenth rib QTL (5672)	3
1	36144885	154329026	118184142	Backfat at tenth rib QTL (5672)	2
1	210644363	288773974	78129612	backfat above muscle dorsi QTL (5673)	5
1	16114132	288773974	272659843	backfat at last rib QTL (5674)	3
1	16114132	288773974	272659843	backfat at last rib QTL (5674)	4
1	16114132	288773974	272659843	backfat at last rib QTL (5674)	2
1	16114132	288773974	272659843	backfat at last rib QTL (5674)	5
1	36144885	154329026	118184142	Side fat thickness QTL (5675)	3
1	36144885	154329026	118184142	Side fat thickness QTL (5675)	2
1	24647055	257944209	233297155	Fat area QTL (5676)	3
1	24647055	257944209	233297155	Fat area QTL (5676)	4
1	24647055	257944209	233297155	Fat area QTL (5676)	2
1	16114132	288773974	272659843	Fat to meat ratio QTL (5677)	3
1	16114132	288773974	272659843	Fat to meat ratio QTL (5677)	4
1	16114132	288773974	272659843	Fat to meat ratio QTL (5677)	2
1	16114132	288773974	272659843	Fat to meat ratio QTL (5677)	5
1	16114132	288773974	272659843	Estimated carcass lean content QTL (5678)	3
1	16114132	288773974	272659843	Estimated carcass lean content QTL (5678)	4
1	16114132	288773974	272659843	Estimated carcass lean content QTL (5678)	2
1	16114132	288773974	272659843	Estimated carcass lean content QTL (5678)	5
1	16114132	288773974	272659843	Belly meat content QTL (5679)	3
1	16114132	288773974	272659843	Belly meat content QTL (5679)	4
1	16114132	288773974	272659843	Belly meat content QTL (5679)	2
1	16114132	288773974	272659843	Belly meat content QTL (5679)	5
1	7964370	299009063	291044694	Average daily gain (10 weeks-slaughter) QTL (5680)	3
1	7964370	299009063	291044694	Average daily gain (10 weeks-slaughter) QTL (5680)	4
1	7964370	299009063	291044694	Average daily gain (10 weeks-slaughter) QTL (5680)	2
1	7964370	299009063	291044694	Average daily gain (10 weeks-slaughter) QTL (5680)	6
1	7964370	299009063	291044694	Average daily gain (10 weeks-slaughter) QTL (5680)	5
1	7964370	299009063	291044694	Average daily gain (10 weeks-slaughter) QTL (5680)	7
1	210644363	299009063	88364701	Average daily gain (entire life) QTL (5681)	6
1	210644363	299009063	88364701	Average daily gain (entire life) QTL (5681)	5
1	210644363	299009063	88364701	Average daily gain (entire life) QTL (5681)	7
2	38367026	158150223	119783198	pH for Semimembranosus QTL (5682)	41
2	13366532	153183128	139816597	backfat at last rib QTL (5685)	41
2	0	133375944	133375945	Loin muscle area QTL (5688)	41
2	0	153183128	153183129	Fat to meat ratio QTL (5689)	41
2	2387169	153183128	150795960	Belly meat content QTL (5690)	41
2	2387169	153183128	150795960	Estimated carcass lean content QTL (5691)	41
4	4064787	23809394	19744608	backfat at last rib QTL (5695)	42
4	4064787	23809394	19744608	Backfat at tenth rib QTL (5696)	42
7	11625414	105477844	93852431	Carcass length QTL (5700)	49
7	11625414	105477844	93852431	Carcass length QTL (5700)	51
7	11625414	105477844	93852431	Carcass length QTL (5700)	50
8	3470575	124156612	120686038	Loin muscle area QTL (5704)	57
8	3470575	124156612	120686038	Loin muscle area QTL (5704)	56
8	3470575	124156612	120686038	Loin muscle area QTL (5704)	58
8	77429212	124156612	46727401	Fat to meat ratio QTL (5705)	58
8	77429212	124156612	46727401	Estimated carcass lean content QTL (5707)	58
9	56664370	125416667	68752298	Loin muscle area QTL (5710)	62
9	11066889	23144816	12077928	Body weight (weaning) QTL (5711)	61
9	11066889	23144816	12077928	Average daily gain (on weaning) QTL (5712)	61
9	11066889	23144816	12077928	Average daily gain (birth-10 weeks) QTL (5713)	61
13	27210688	194995520	167784833	Fat area QTL (5720)	17
13	27210688	194995520	167784833	Fat area QTL (5720)	15
13	27210688	194995520	167784833	Fat area QTL (5720)	18
13	27210688	194995520	167784833	Fat area QTL (5720)	19
13	27210688	194995520	167784833	Fat area QTL (5720)	16
14	6898350	132053949	125155600	Daily feed intake QTL (5722)	21
14	6898350	132053949	125155600	Daily feed intake QTL (5722)	24
14	6898350	132053949	125155600	Daily feed intake QTL (5722)	22
14	6898350	132053949	125155600	Daily feed intake QTL (5722)	23
14	6898350	132053949	125155600	Daily feed intake QTL (5722)	25
15	33137272	146378964	113241693	pH for Semimembranosus QTL (5723)	30
15	33137272	146378964	113241693	pH for Semimembranosus QTL (5723)	29
15	33137272	135157314	102020043	Average backfat thickness QTL (5724)	29
15	8000145	146378964	138378820	Backfat at tenth rib QTL (5725)	28
15	8000145	146378964	138378820	Backfat at tenth rib QTL (5725)	30
15	8000145	146378964	138378820	Backfat at tenth rib QTL (5725)	27
15	8000145	146378964	138378820	Backfat at tenth rib QTL (5725)	29
15	135157314	146378964	11221651	Loin muscle area QTL (5726)	30
15	135157314	146378964	11221651	Daily feed intake QTL (5727)	30
18	24222671	47658029	23435359	Drip loss QTL (5733)	39
18	24222671	47658029	23435359	Carcass length QTL (5734)	39
13	171778759	172115575	336817	Cooking loss QTL (5781)	17
5	0	7985523	7985524	Time spent lying QTL (5900)	45
5	0	7985523	7985524	Activity during lying QTL (5903)	45
8	19749801	46427317	26677517	Activity during lying QTL (5904)	57
18	28825142	48142115	19316974	Time spent feeding QTL (5905)	39
9	11066889	23144816	12077928	Time spent feeding QTL (5910)	61
6	34464154	129740986	95276833	Time spent feeding QTL (5911)	48
11	31594979	78227264	46632286	Time spent drinking QTL (5914)	10
11	31594979	78227264	46632286	Time spent drinking QTL (5914)	11
11	31594979	78227264	46632286	Time spent drinking QTL (5914)	12
9	11066889	23144816	12077928	Time spent rooting QTL (5919)	61
11	3920148	31594979	27674832	Time spent socializing QTL (5923)	9
1	97537601	154329026	56791426	Average daily gain (on weaning) QTL (5928)	3
1	97537601	154329026	56791426	Average daily gain (on weaning) QTL (5928)	2
1	257944209	288773974	30829766	Average daily gain (entire life) QTL (5929)	5
1	294339123	299009063	4669941	Average daily gain (entire life) QTL (5930)	6
1	294339123	299009063	4669941	Average daily gain (entire life) QTL (5930)	7
1	97537601	154329026	56791426	Body weight (weaning) QTL (5931)	3
1	97537601	154329026	56791426	Body weight (weaning) QTL (5931)	2
2	38367026	59648728	21281703	Body weight (slaughter) QTL (5936)	41
4	4064787	23809394	19744608	Average daily gain (birth-10 weeks) QTL (5941)	42
4	4064787	23809394	19744608	Body weight (slaughter) QTL (5942)	42
7	45102432	55880470	10778039	Average daily gain (entire life) QTL (5944)	49
7	45102432	55880470	10778039	Average daily gain (entire life) QTL (5944)	51
7	45102432	55880470	10778039	Average daily gain (entire life) QTL (5944)	50
15	135157314	146378964	11221651	Average daily gain (birth-10 weeks) QTL (5951)	30
15	33137272	135157314	102020043	Body weight (weaning) QTL (5952)	29
18	28825142	47658029	18832888	Carcass weight (hot) QTL (5955)	39
1	257944209	288773974	30829766	backfat at last rib QTL (5957)	5
1	154329026	210644363	56315338	Side fat thickness QTL (5958)	4
1	257944209	288773974	30829766	Fat to meat ratio QTL (5959)	5
2	38367026	59648728	21281703	Shoulder subcutaneous fat thickness QTL (5962)	41
2	38367026	59648728	21281703	backfat above muscle dorsi QTL (5963)	41
4	4064787	23809394	19744608	Dressing percentage QTL (5974)	42
4	102054630	134902449	32847820	Dressing percentage QTL (5975)	44
7	45102432	55880470	10778039	Carcass length QTL (5987)	49
7	45102432	55880470	10778039	Carcass length QTL (5987)	51
7	45102432	55880470	10778039	Carcass length QTL (5987)	50
7	105477844	121076605	15598762	Fat area QTL (5988)	52
14	6898350	132053949	125155600	backfat above muscle dorsi QTL (5991)	21
14	6898350	132053949	125155600	backfat above muscle dorsi QTL (5991)	24
14	6898350	132053949	125155600	backfat above muscle dorsi QTL (5991)	22
14	6898350	132053949	125155600	backfat above muscle dorsi QTL (5991)	23
14	6898350	132053949	125155600	backfat above muscle dorsi QTL (5991)	25
15	33137272	135157314	102020043	Backfat at tenth rib QTL (5992)	29
4	102054630	134902449	32847820	Drip loss QTL (6003)	44
15	135157314	146378964	11221651	pH for Longissmus Dorsi QTL (6012)	30
15	33137272	135157314	102020043	pH for Semimembranosus QTL (6013)	29
6	84812063	135005428	50193366	skatole, laboratory QTL (6025)	48
18	28825142	48142115	19316974	Blood pH QTL (6323)	39
9	53311036	129113506	75802471	CO2 partial pressure QTL (6326)	62
7	24805594	99614552	74808959	Bicarbonate level QTL (6331)	49
7	24805594	99614552	74808959	Bicarbonate level QTL (6331)	51
7	24805594	99614552	74808959	Bicarbonate level QTL (6331)	50
18	28825142	48142115	19316974	Bicarbonate level QTL (6332)	39
7	24805594	99614552	74808959	Carbon dioxide level QTL (6334)	49
7	24805594	99614552	74808959	Carbon dioxide level QTL (6334)	51
7	24805594	99614552	74808959	Carbon dioxide level QTL (6334)	50
18	28825142	48142115	19316974	Carbon dioxide level QTL (6335)	39
7	24805594	99614552	74808959	Base excess QTL (6337)	49
7	24805594	99614552	74808959	Base excess QTL (6337)	51
7	24805594	99614552	74808959	Base excess QTL (6337)	50
7	24805594	99614552	74808959	Alkaline phosphatase activity QTL (6346)	49
7	24805594	99614552	74808959	Alkaline phosphatase activity QTL (6346)	51
7	24805594	99614552	74808959	Alkaline phosphatase activity QTL (6346)	50
6	34464154	129740986	95276833	Alkaline phosphatase activity QTL (6347)	48
7	24805594	99614552	74808959	Alkaline phosphatase activity QTL (6351)	49
7	24805594	99614552	74808959	Alkaline phosphatase activity QTL (6351)	51
7	24805594	99614552	74808959	Alkaline phosphatase activity QTL (6351)	50
1	265323610	299040089	33716480	Alkaline phosphatase activity QTL (6352)	6
1	265323610	299040089	33716480	Alkaline phosphatase activity QTL (6352)	5
1	265323610	299040089	33716480	Alkaline phosphatase activity QTL (6352)	7
1	265323610	299040089	33716480	Alkaline phosphatase activity QTL (6355)	6
1	265323610	299040089	33716480	Alkaline phosphatase activity QTL (6355)	5
1	265323610	299040089	33716480	Alkaline phosphatase activity QTL (6355)	7
14	137879539	149890749	12011211	Lactate level QTL (6358)	26
14	13351847	93372131	80020285	Creatinine level QTL (6362)	22
14	13351847	93372131	80020285	Creatinine level QTL (6364)	22
1	63012552	226764071	163751520	Creatinine level QTL (6366)	3
1	63012552	226764071	163751520	Creatinine level QTL (6366)	4
1	63012552	226764071	163751520	Creatinine level QTL (6366)	2
17	3115596	17147298	14031703	Creatinine level QTL (6368)	34
7	24805594	99614552	74808959	Creatinine level QTL (6371)	49
7	24805594	99614552	74808959	Creatinine level QTL (6371)	51
7	24805594	99614552	74808959	Creatinine level QTL (6371)	50
5	0	7985523	7985524	Creatinine level QTL (6372)	45
8	46427317	92419438	45992122	Bilirubin level QTL (6374)	58
6	34464154	129740986	95276833	Calcium level QTL (6376)	48
4	120509810	140345606	19835797	Calcium level QTL (6378)	44
7	24805594	99614552	74808959	Potassium level QTL (6379)	49
7	24805594	99614552	74808959	Potassium level QTL (6379)	51
7	24805594	99614552	74808959	Potassium level QTL (6379)	50
1	63012552	226764071	163751520	Potassium level QTL (6380)	3
1	63012552	226764071	163751520	Potassium level QTL (6380)	4
1	63012552	226764071	163751520	Potassium level QTL (6380)	2
7	118398897	124300676	5901780	Potassium level QTL (6383)	53
14	13351847	93372131	80020285	Potassium level QTL (6384)	22
13	159374767	206658205	47283439	Sodium level QTL (6385)	17
13	159374767	206658205	47283439	Sodium level QTL (6385)	18
13	159374767	206658205	47283439	Sodium level QTL (6385)	19
1	81895889	196852409	114956521	Teat number QTL (6481)	3
1	81895889	196852409	114956521	Teat number QTL (6481)	2
7	53693470	53858575	165106	Red blood cell count QTL (6544)	51
15	19455188	33137272	13682085	Percentage type I fibers QTL (7013)	28
2	31335973	75040316	43704344	Percentage type IIa fibers QTL (7016)	41
9	129113506	150993689	21880184	Diameter of type IIa muscle fibers QTL (7017)	63
14	19260466	81745465	62485000	Diameter of type IIa muscle fibers QTL (7018)	22
11	3920148	41897196	37977049	Percentage type IIb fibers QTL (7020)	9
11	3920148	41897196	37977049	Percentage type IIb fibers QTL (7020)	10
11	3920148	41897196	37977049	Percentage type IIb fibers QTL (7023)	9
11	3920148	41897196	37977049	Percentage type IIb fibers QTL (7023)	10
14	19260466	81745465	62485000	Percentage type IIb fibers QTL (7024)	22
11	41897196	75366022	33468827	Percentage type I fibers QTL (7027)	11
11	41897196	75366022	33468827	Percentage type I fibers QTL (7027)	12
7	121076605	129125366	8048762	Percentage type IIa fibers QTL (7029)	53
11	3920148	41897196	37977049	Percentage type IIa fibers QTL (7030)	9
11	3920148	41897196	37977049	Percentage type IIa fibers QTL (7030)	10
14	19260466	81745465	62485000	Diameter of type IIb muscle fibers QTL (7038)	22
11	3920148	41897196	37977049	Percentage type IIb fibers QTL (7042)	9
11	3920148	41897196	37977049	Percentage type IIb fibers QTL (7042)	10
1	296551255	300906714	4355460	Vertebra number QTL (7232)	7
1	296343853	296758658	414806	Vertebra number QTL (7233)	7
6	85846150	135005428	49159279	Loin muscle area QTL (7298)	48
9	11066889	48711260	37644372	Nonfunctional nipples QTL (7462)	61
11	41897196	75366022	33468827	Nonfunctional nipples QTL (7464)	11
11	41897196	75366022	33468827	Nonfunctional nipples QTL (7464)	12
15	33137272	146378964	113241693	Nonfunctional nipples QTL (7468)	30
15	33137272	146378964	113241693	Nonfunctional nipples QTL (7468)	29
18	28825142	61220071	32394930	Nonfunctional nipples QTL (7470)	40
18	28825142	61220071	32394930	Nonfunctional nipples QTL (7470)	39
2	43611141	59648728	16037588	Nonfunctional nipples QTL (7471)	41
4	102054630	140345606	38290977	Nonfunctional nipples QTL (7473)	44
6	73309236	117131464	43822229	Nonfunctional nipples QTL (7476)	48
8	3470575	124156612	120686038	Nonfunctional nipples QTL (7477)	57
8	3470575	124156612	120686038	Nonfunctional nipples QTL (7477)	56
8	3470575	124156612	120686038	Nonfunctional nipples QTL (7477)	58
11	60053411	87690581	27637171	Nonfunctional nipples QTL (7478)	13
11	60053411	87690581	27637171	Nonfunctional nipples QTL (7478)	11
11	60053411	87690581	27637171	Nonfunctional nipples QTL (7478)	12
13	5836383	206066917	200230535	Nonfunctional nipples QTL (7479)	17
13	5836383	206066917	200230535	Nonfunctional nipples QTL (7479)	15
13	5836383	206066917	200230535	Nonfunctional nipples QTL (7479)	18
13	5836383	206066917	200230535	Nonfunctional nipples QTL (7479)	19
13	5836383	206066917	200230535	Nonfunctional nipples QTL (7479)	16
5	0	7985523	7985524	Platelet count QTL (7493)	45
6	34464154	129740986	95276833	Platelet count QTL (7499)	48
6	34464154	129740986	95276833	Platelet count QTL (7500)	48
11	31594979	78227264	46632286	Body temperature QTL (7508)	10
11	31594979	78227264	46632286	Body temperature QTL (7508)	11
11	31594979	78227264	46632286	Body temperature QTL (7508)	12
11	31594979	78227264	46632286	Eosinophil number QTL (7509)	10
11	31594979	78227264	46632286	Eosinophil number QTL (7509)	11
11	31594979	78227264	46632286	Eosinophil number QTL (7509)	12
14	93372131	137879539	44507409	Aspartate amino transferase activity QTL (7516)	24
14	93372131	137879539	44507409	Aspartate amino transferase activity QTL (7516)	23
14	93372131	137879539	44507409	Aspartate amino transferase activity QTL (7516)	25
17	48786882	66928144	18141263	Sarcocystis miescheriana IgG levels QTL (7521)	35
17	3115596	17147298	14031703	Eosinophil number QTL (7522)	34
17	3115596	17147298	14031703	Eosinophil number QTL (7524)	34
18	28825142	48142115	19316974	Platelet count QTL (7525)	39
17	8194789	43234744	35039956	Average backfat thickness QTL (7531)	34
11	52388584	78227264	25838681	Number of stillborn QTL (7534)	11
11	52388584	78227264	25838681	Number of stillborn QTL (7534)	12
18	4571421	17079592	12508172	Total number born alive QTL (7538)	37
18	4571421	17079592	12508172	Total number born alive QTL (7538)	38
1	16736340	242497921	225761582	Melanoma susceptibility QTL (7567)	3
1	16736340	242497921	225761582	Melanoma susceptibility QTL (7567)	4
1	16736340	242497921	225761582	Melanoma susceptibility QTL (7567)	2
2	2387169	133160620	130773452	Melanoma susceptibility QTL (7576)	41
8	10844129	148491826	137647698	Melanoma susceptibility QTL (7579)	57
8	10844129	148491826	137647698	Melanoma susceptibility QTL (7579)	56
8	10844129	148491826	137647698	Melanoma susceptibility QTL (7579)	58
9	23144816	153670197	130525382	Melanoma susceptibility QTL (7580)	63
9	23144816	153670197	130525382	Melanoma susceptibility QTL (7580)	62
17	10638671	24629625	13990955	Melanoma susceptibility QTL (7591)	34
1	26484272	242497921	216013650	Melanoma susceptibility QTL (7592)	3
1	26484272	242497921	216013650	Melanoma susceptibility QTL (7592)	4
1	26484272	242497921	216013650	Melanoma susceptibility QTL (7592)	2
4	14207463	14425270	217808	pH 45 minutes post mortem QTL (7628)	42
13	172115575	172452391	336817	Body weight (birth) QTL (7655)	18
7	121076605	129125366	8048762	Drip loss QTL (7659)	53
7	107459104	107624209	165106	Cholesterol level QTL (7719)	52
1	295376137	295790943	414807	Drip loss QTL (7748)	6
1	296136450	297450165	1313716	Drip loss QTL (7893)	7
1	295376137	295790943	414807	Drip loss QTL (7961)	6
1	295376137	295790943	414807	Drip loss QTL (8031)	6
1	296136450	297450165	1313716	Drip loss QTL (8177)	7
1	296240475	296655280	414806	Drip loss QTL (8203)	7
1	296240475	296655280	414806	Drip loss QTL (8359)	7
1	296240475	296655280	414806	Drip loss QTL (8361)	7
1	296240475	296655280	414806	Drip loss QTL (8513)	7
13	149807838	150144655	336818	Front leg conformation QTL (8734)	15
4	23809394	82084284	58274891	Body weight QTL (8801)	43
4	23809394	82084284	58274891	Body weight QTL (8802)	43
11	79240413	85663949	6423537	Teat number QTL (8809)	13
14	32915907	132053949	99138043	Body weight QTL (8810)	24
14	32915907	132053949	99138043	Body weight QTL (8810)	22
14	32915907	132053949	99138043	Body weight QTL (8810)	23
14	32915907	132053949	99138043	Body weight QTL (8810)	25
1	292265095	299009063	6743969	Age at puberty QTL (8815)	6
1	292265095	299009063	6743969	Age at puberty QTL (8815)	7
4	23809394	82084284	58274891	Corpus luteum number QTL (8817)	43
1	81895889	196852409	114956521	Ear weight QTL (8853)	3
1	81895889	196852409	114956521	Ear weight QTL (8853)	2
1	81895889	196852409	114956521	Ear weight QTL (8854)	3
1	81895889	196852409	114956521	Ear weight QTL (8854)	2
5	6647815	71054179	64406365	Ear weight QTL (8858)	47
5	6647815	71054179	64406365	Ear weight QTL (8858)	46
5	6647815	71054179	64406365	Ear weight QTL (8859)	47
5	6647815	71054179	64406365	Ear weight QTL (8859)	46
5	6647815	71054179	64406365	Ear area QTL (8860)	47
5	6647815	71054179	64406365	Ear area QTL (8860)	46
5	6647815	71054179	64406365	Ear area QTL (8861)	47
5	6647815	71054179	64406365	Ear area QTL (8861)	46
5	6647815	71054179	64406365	Ear erectness QTL (8862)	47
5	6647815	71054179	64406365	Ear erectness QTL (8862)	46
7	32380448	60090535	27710088	Ear weight QTL (8864)	49
7	32380448	60090535	27710088	Ear weight QTL (8864)	51
7	32380448	60090535	27710088	Ear weight QTL (8864)	50
7	32380448	60090535	27710088	Ear weight QTL (8865)	49
7	32380448	60090535	27710088	Ear weight QTL (8865)	51
7	32380448	60090535	27710088	Ear weight QTL (8865)	50
7	32380448	60090535	27710088	Ear area QTL (8866)	49
7	32380448	60090535	27710088	Ear area QTL (8866)	51
7	32380448	60090535	27710088	Ear area QTL (8866)	50
7	32380448	60090535	27710088	Ear area QTL (8867)	49
7	32380448	60090535	27710088	Ear area QTL (8867)	51
7	32380448	60090535	27710088	Ear area QTL (8867)	50
7	32380448	60090535	27710088	Ear erectness QTL (8868)	49
7	32380448	60090535	27710088	Ear erectness QTL (8868)	51
7	32380448	60090535	27710088	Ear erectness QTL (8868)	50
8	11308413	18349963	7041551	Ear weight QTL (8869)	56
8	11308413	18349963	7041551	Ear weight QTL (8870)	56
8	11308413	18349963	7041551	Ear area QTL (8871)	56
8	11308413	18349963	7041551	Ear area QTL (8872)	56
8	11308413	18349963	7041551	Ear erectness QTL (8873)	56
17	14639993	48786882	34146890	Ear weight QTL (8881)	34
17	14639993	48786882	34146890	Ear weight QTL (8882)	34
1	81895889	196852409	114956521	Ear area QTL (8885)	3
1	81895889	196852409	114956521	Ear area QTL (8885)	2
1	81895889	196852409	114956521	Ear area QTL (8886)	3
1	81895889	196852409	114956521	Ear area QTL (8886)	2
11	31594979	41897196	10302218	Ear area QTL (8894)	10
1	196852409	257944209	61091801	Ear erectness QTL (8898)	4
9	11066889	45282513	34215625	Ear erectness QTL (8902)	61
18	24222671	48142115	23919445	Ear erectness QTL (8905)	39
1	257944209	292265095	34320887	Front leg conformation QTL (8907)	5
1	62261447	233806417	171544971	Front feet conformation QTL (8908)	3
1	62261447	233806417	171544971	Front feet conformation QTL (8908)	4
1	62261447	233806417	171544971	Front feet conformation QTL (8908)	2
1	62261447	233806417	171544971	Hind leg conformation QTL (8910)	3
1	62261447	233806417	171544971	Hind leg conformation QTL (8910)	4
1	62261447	233806417	171544971	Hind leg conformation QTL (8910)	2
1	257944209	292265095	34320887	Gait score (hind) QTL (8915)	5
1	257944209	292265095	34320887	Physis score QTL (8916)	5
13	130538722	194995520	64456799	Front leg conformation QTL (8917)	17
13	130538722	194995520	64456799	Front leg conformation QTL (8917)	15
13	130538722	194995520	64456799	Front leg conformation QTL (8917)	18
13	130538722	194995520	64456799	Front leg conformation QTL (8917)	19
13	130538722	194995520	64456799	Front leg conformation QTL (8917)	16
13	130538722	194995520	64456799	Front feet conformation QTL (8918)	17
13	130538722	194995520	64456799	Front feet conformation QTL (8918)	15
13	130538722	194995520	64456799	Front feet conformation QTL (8918)	18
13	130538722	194995520	64456799	Front feet conformation QTL (8918)	19
13	130538722	194995520	64456799	Front feet conformation QTL (8918)	16
13	130538722	194995520	64456799	Gait score (hind) QTL (8921)	17
13	130538722	194995520	64456799	Gait score (hind) QTL (8921)	15
13	130538722	194995520	64456799	Gait score (hind) QTL (8921)	18
13	130538722	194995520	64456799	Gait score (hind) QTL (8921)	19
13	130538722	194995520	64456799	Gait score (hind) QTL (8921)	16
13	130538722	194995520	64456799	Physis score QTL (8922)	17
13	130538722	194995520	64456799	Physis score QTL (8922)	15
13	130538722	194995520	64456799	Physis score QTL (8922)	18
13	130538722	194995520	64456799	Physis score QTL (8922)	19
13	130538722	194995520	64456799	Physis score QTL (8922)	16
14	6898350	16066507	9168158	Front feet conformation QTL (8924)	21
14	41217524	81745465	40527942	Hind leg conformation QTL (8925)	22
14	6898350	16066507	9168158	Hind feet conformation QTL (8926)	21
15	8000145	25021683	17021539	Hind leg conformation QTL (8928)	28
15	8000145	25021683	17021539	Hind leg conformation QTL (8928)	27
15	8000145	25021683	17021539	Hind feet conformation QTL (8929)	28
15	8000145	25021683	17021539	Hind feet conformation QTL (8929)	27
18	5785386	27641334	21855949	Front leg conformation QTL (8930)	37
18	5785386	27641334	21855949	Front leg conformation QTL (8930)	38
5	1839796	6647815	4808020	Front feet conformation QTL (8931)	45
7	24805594	64962096	40156503	Hind leg conformation QTL (8935)	49
7	24805594	64962096	40156503	Hind leg conformation QTL (8935)	51
7	24805594	64962096	40156503	Hind leg conformation QTL (8935)	50
7	121076605	129125366	8048762	Osteochondrosis score QTL (8944)	53
4	23809394	82084284	58274891	Physis score QTL (8947)	43
7	24805594	64962096	40156503	Physis score QTL (8949)	49
7	24805594	64962096	40156503	Physis score QTL (8949)	51
7	24805594	64962096	40156503	Physis score QTL (8949)	50
7	107376552	107541656	165105	Carcass length QTL (8985)	52
1	296758658	297173464	414807	Cervical vertebra length QTL (8996)	7
5	21971859	22151171	179313	Hematin pigmentation QTL (9046)	46
5	19558279	63117217	43558939	Linoleic acid percentage QTL (9573)	47
5	19558279	63117217	43558939	Linoleic acid percentage QTL (9573)	46
4	23809394	35289465	11480072	Stearic acid percentage QTL (9576)	43
4	23809394	35289465	11480072	Oleic acid percentage QTL (9578)	43
2	25252518	64352885	39100368	Linoleic acid percentage QTL (9580)	41
9	11066889	18659348	7592460	Linolenic acid percentage QTL (9582)	61
4	102054630	134902449	32847820	Hemolytic complement activity (alternative pathway) QTL (959	44
11	18360382	41897196	23536815	Hemolytic complement activity (alternative pathway) QTL (959	9
11	18360382	41897196	23536815	Hemolytic complement activity (alternative pathway) QTL (959	10
11	18360382	41897196	23536815	Hemolytic complement activity (alternative pathway) QTL (959	9
11	18360382	41897196	23536815	Hemolytic complement activity (alternative pathway) QTL (959	10
4	102054630	134902449	32847820	Hemolytic complement activity (classical pathway) QTL (9602)	44
4	102054630	134902449	32847820	Hemolytic complement activity (classical pathway) QTL (9603)	44
4	102054630	134902449	32847820	Hemolytic complement activity (classical pathway) QTL (9604)	44
4	102054630	134902449	32847820	Hemolytic complement activity (classical pathway) QTL (9605)	44
4	102054630	134902449	32847820	Hemolytic complement activity (classical pathway) QTL (9606)	44
4	102054630	134902449	32847820	Hemolytic complement activity (classical pathway) QTL (9607)	44
6	84812063	117131464	32319402	Hemolytic complement activity (classical pathway) QTL (9610)	48
1	257944209	299009063	41064855	C3c concentration QTL (9611)	6
1	257944209	299009063	41064855	C3c concentration QTL (9611)	5
1	257944209	299009063	41064855	C3c concentration QTL (9611)	7
2	0	162569375	162569376	C3c concentration QTL (9612)	41
2	0	162569375	162569376	C3c concentration QTL (9613)	41
2	0	162569375	162569376	C3c concentration QTL (9614)	41
2	38367026	162569375	124202350	C3c concentration QTL (9615)	41
4	102054630	134902449	32847820	C3c concentration QTL (9617)	44
5	7985523	44572091	36586569	C3c concentration QTL (9620)	47
5	7985523	44572091	36586569	C3c concentration QTL (9620)	46
7	25548566	101843470	76294905	C3c concentration QTL (9623)	49
7	25548566	101843470	76294905	C3c concentration QTL (9623)	51
7	25548566	101843470	76294905	C3c concentration QTL (9623)	50
7	105477844	121076605	15598762	C3c concentration QTL (9624)	52
14	6898350	132053949	125155600	C3c concentration QTL (9630)	21
14	6898350	132053949	125155600	C3c concentration QTL (9630)	24
14	6898350	132053949	125155600	C3c concentration QTL (9630)	22
14	6898350	132053949	125155600	C3c concentration QTL (9630)	23
14	6898350	132053949	125155600	C3c concentration QTL (9630)	25
15	11246389	33137272	21890884	C3c concentration QTL (9632)	28
15	11246389	33137272	21890884	C3c concentration QTL (9632)	27
9	56664370	125416667	68752298	Haptoglobin concentration QTL (9646)	62
14	6898350	132053949	125155600	Haptoglobin concentration QTL (9653)	21
14	6898350	132053949	125155600	Haptoglobin concentration QTL (9653)	24
14	6898350	132053949	125155600	Haptoglobin concentration QTL (9653)	22
14	6898350	132053949	125155600	Haptoglobin concentration QTL (9653)	23
14	6898350	132053949	125155600	Haptoglobin concentration QTL (9653)	25
17	3115596	32082161	28966566	Haptoglobin concentration QTL (9656)	34
17	32082161	66928144	34845984	Haptoglobin concentration QTL (9657)	35
1	36144885	258151612	222006728	PRRSV antibody titer QTL (9658)	3
1	36144885	258151612	222006728	PRRSV antibody titer QTL (9658)	4
1	36144885	258151612	222006728	PRRSV antibody titer QTL (9658)	2
5	19558279	44572091	25013813	Drip loss QTL (9847)	47
5	19558279	44572091	25013813	Drip loss QTL (9847)	46
5	19558279	44572091	25013813	Conductivity 24 hours postmortem (loin) QTL (9848)	47
5	19558279	44572091	25013813	Conductivity 24 hours postmortem (loin) QTL (9848)	46
5	19558279	44572091	25013813	Conductivity 24 hours postmortem (loin) QTL (9849)	47
5	19558279	44572091	25013813	Conductivity 24 hours postmortem (loin) QTL (9849)	46
5	19558279	44572091	25013813	pH 45 minutes post mortem QTL (9850)	47
5	19558279	44572091	25013813	pH 45 minutes post mortem QTL (9850)	46
14	93372131	137879539	44507409	Aspartate amino transferase activity QTL (10223)	24
14	93372131	137879539	44507409	Aspartate amino transferase activity QTL (10223)	23
14	93372131	137879539	44507409	Aspartate amino transferase activity QTL (10223)	25
14	93372131	137879539	44507409	Aspartate amino transferase activity QTL (10224)	24
14	93372131	137879539	44507409	Aspartate amino transferase activity QTL (10224)	23
14	93372131	137879539	44507409	Aspartate amino transferase activity QTL (10224)	25
14	93372131	137879539	44507409	Aspartate amino transferase activity QTL (10225)	24
14	93372131	137879539	44507409	Aspartate amino transferase activity QTL (10225)	23
14	93372131	137879539	44507409	Aspartate amino transferase activity QTL (10225)	25
14	93372131	137879539	44507409	Aspartate amino transferase activity QTL (10226)	24
14	93372131	137879539	44507409	Aspartate amino transferase activity QTL (10226)	23
14	93372131	137879539	44507409	Aspartate amino transferase activity QTL (10226)	25
14	93372131	137879539	44507409	Aspartate amino transferase activity QTL (10227)	24
14	93372131	137879539	44507409	Aspartate amino transferase activity QTL (10227)	23
14	93372131	137879539	44507409	Aspartate amino transferase activity QTL (10227)	25
14	93372131	137879539	44507409	Aspartate amino transferase activity QTL (10228)	24
14	93372131	137879539	44507409	Aspartate amino transferase activity QTL (10228)	23
14	93372131	137879539	44507409	Aspartate amino transferase activity QTL (10228)	25
14	93372131	137879539	44507409	Aspartate amino transferase activity QTL (10229)	24
14	93372131	137879539	44507409	Aspartate amino transferase activity QTL (10229)	23
14	93372131	137879539	44507409	Aspartate amino transferase activity QTL (10229)	25
14	93372131	137879539	44507409	Aspartate amino transferase activity QTL (10230)	24
[truncated: 448 more rows]

## Sheet: Table S6
CNVR				Gene					OMIM information
CNVR#	chr	start	end	Ensembl Gene ID	Gene Name	Chr.	Start (bp)	End (bp)
5	1	268577902	268772498	ENSSSCG00000005377	GABBR2	1	268374986	268740816	{Nicotine dependence, protection against}, 188890 (3)
									{Nicotine dependence, susceptibility to}, 188890 (3)
22	14	63361100	63432487	ENSSSCG00000010170	DISC1	14	63329745	63441058	{Schizoaffective disorder, susceptibility to}, 181500 (3)
									{Schizophrenia, susceptibility to}, 604906 (3)
33	17	15175	435637	ENSSSCG00000025403	RPS19	17	424979	425416	Diamond-Blackfan anemia 1, 105650 (3)
53	7	122956303	123104663	ENSSSCG00000002486	SERPINA3-1	7	123094888	123101407	Alpha-1-antichymotrypsin deficiency (3)
									Cerebrovascular disease, occlusive (3)
53	7	122956303	123104663	ENSSSCG00000002483	SERPINA3-3	7	123016243	123103358	Alpha-1-antichymotrypsin deficiency (3)
									Cerebrovascular disease, occlusive (3)
60	9	5532623	5779850	ENSSSCG00000014725	HBB	9	5632715	5634344	Delta-beta thalassemia, 141749 (3)
									Erythremias, beta- (3)
									Heinz body anemias, beta-, 140700 (3)
									Hereditary persistence of fetal hemoglobin, 141749 (3)
									Methemoglobinemias, beta- (3)
									Sickle cell anemia, 603903 (3)
									Thalassemia-beta, dominant inclusion-body, 603902 (3)
									Thalassemias, beta-, 613985 (3)
									Thalassemia due to Hb Lepore (3)
									Thalassemia, delta- (3)

## Sheet: Table S7
CNVR					Primer
chr	start	end	length	type	name	chr	start	end	Forward primer	Reverse primer	length
1	268577902	268650692	72790	both	C1-1	1	268583328	268583518	GAACCATACCCCCTCCCTACA	ATTGCTCCTTCTTTCCATCCA	191
					C2-2	1	268624399	268624578	ATAGGCAGCAGCCAGATTTG	CACGGGATGATTGGAAGAGC	180
1	296533542	296809518	275976	gain	E1-2	1	296560390	296560533	TGAGGAACAGGGACATGAAGG	CCAGGTGGGCTCAAGATAAGG	144
					E2-1	1	296705378	296705481	GAGGAGCATGAGGTGGGAGA	CCAGGAACAGGGCAAAGAAC	104
4	14359174	14695802	336628	loss	K1-2	4	14398298	14398418	ACCTGGAGGCTGGACTTGG	ACTGTGGGGCTGTGGAAGA	121
					K2-1	4	14637150	14637325	TGACGACAGCATCCATAAGC	GTTCCCAGAAGGAGACCAGA	176
7	50327355	50750507	423152	loss	D1-1	7	50374770	50374933	TTGGGAAATGTTCAACTGTGTA	TCAATGGAATGAGGTAGGGTCT	164
					D2-1	7	50413778	50413967	TCATTGGGTCTACTTCCTTCTTCTTA	AGTTCATTCACCTATGCCTCTCTTAT	190
7	122956303	123104663	148360	gain	H1-1	11	122934704	122934805	GGACCTTCTCCCAGATTCGT	GCCTTCACTCTCGTCGTTGT	102
					H2-2	11	123098540	123098625	TCCCAAGTCCACCTACCACC	ACGAACCTCAACTCAACCCC	86
11	62514730	62841029	326299	loss	F1-2	11	62718209	62718355	AGTGACTGCTGACACGAGAGG	ATGCTGGGCACATTATTGGAC	147
					F1-3	11	62735125	62735323	ATGCCTTCTTTTATCCAACTCAC	TTCCCCACTCTCTCAAATACCTC	199
11	70508069	71089190	581122	gain	J1-3	1	70595166	70595358	GCCCTTACCTTACACCCAACA	GCCTCTACATCCCCACCACTT	193
					J2-1	1	70905784	70905908	GGTTATCTGGGGTGTGGAGGA	TGGAGGGTCTGAGAACTTTGG	125
11	84740020	84849706	109686	loss	M1-2	11	84777700	84777814	GCTTCTGGAGTGTTGGTCGTG	TTCTGTGGCAGTTTGTGTTCG	115
					M2-1	11	84845120	84845222	AGTGGTTTTGCCTTTGCTTCG	GGTCCTTTCTGCGTGTTCTGG	103
13	149713321	149910477	197156	loss	A1-1	13	149731769	149731885	GGTTGGGATGTGGTTGAGA	GGTCCTTTGCTTGGGCTTGA	117
					A2-1	13	149874247	149874370	GCCACCCATCTCATAACTTCTC	ATCCTCTGCTCTCTCGCTACAC	124
14	3815879	3862162	46283	loss	B1-1	14	3818880	3819030	ATGCCTTTCGCCCTCTCTT	CCTTCGTTCTGGACCCCTC	151
					B2-1	14	3833603	3833754	CGCTCTTCTTGTGCCTGTCG	GGAGGTTGAGGTGGTTCGCC	152
15	13218467	13325812	107345	loss	L1-1	15	13249621	13249781	GCCTGGCTTTGCCTTACAT	CCACCATCACCCTGAGTTC	161
					L1-3	15	13262716	13262903	GACATACTGAACTTTTCCCCCA	TTCCTGAAGAACCACAGCCTAA	188
15	144687365	144722658	35293	loss	G1-1	15	144688635	144688796	CACTCATTCTCTTGGGATTGTTCA	TTTCTATCTCTCGCTGTTGTTGGC	162
					G2-1	15	144722312	144722410	TAGGGAGATGGAAACAGAGGC	TAAGCACACCAGCGAGGGAGT	99

## Sheet: Table S8
				Fadista (aCGH)				Ramayo-Caldas (Porcine SNP60)				Wang (Porcine SNP60)				Li (aCGH)				Chen (Porcine SNP60)				Rubin (Sequencing)
CNVR#	chr	start	end	CNVR#	start	end	overlap_length	CNVR#	start	end	overlap_length	CNVR#	start	end	overlap_length	CNVR#	start	end	overlap_length	CNVR#	start	end	overlap_length	CNVR#	start	end	overlap_length
1	1	2633678	2647399
2	1	98913197	98992614																	21	92347854	100449909	79418
3	1	102125744	102169351																	22	102125744	102290540	43608
4	1	199513006	199573293
5	1	268577902	268772498
6	1	295241692	295379020																	50	294821198	295462741	137329
7	1	296533542	296809518									24	296747604	296809518	61915					51	295676469	297172866	275977	139/140/141	296766376/296776876/296789626	296774625/296788875/296806875	37500
8	1	312613914	312829468																	58	312227906	312829468	215555	155	312730876	312742875	12000
41	2	46429654	47144864																	78	45986058	47166445	715211
42	4	14359174	14695802
43	4	26267023	26324825	4	26324412	26330888	414													139	26165289	26324825	57803
44	4	129592301	129629997
45	5	3225607	3476964																	158	3225607	3454190	228584
46	5	21932283	22169288																	161	21238084	22568532	237006
47	5	26724414	26895376					22	26724414	26895376	170963	308	26724414	26895376	170963
48	6	97728113	98555322													75	97959103	97982884	23782
49	7	49735662	49785872
50	7	50327355	50750507
51	7	53802517	53895152
52	7	107522174	107571343
53	7	122956303	123104663																	254	123030372	123350175	74292
54	7	131295801	131336733
55	7	133400942	133461877									359	133400942	133522529	60936					255	133400943	133768886	60935	1713	133440376	133443375	3000
56	8	13906570	13951282
57	8	43651639	43691362																	268	43425758	43955459	39724	1731	43608376	43720125	39724
58	8	83640612	83740698
59	9	5159477	5419279																	291	5186145	5532623	233135	1818/1819/1820/1821/1822/1823/1824/1825/1826/1827	5404341/5405707/5406391/5407299/5408267/5408973/5409408/5410165/5411028/5413424	5404836/5406040/5406712/5407651/5408642/5409382/5409706/5410642/5411542/5414480	4640
60	9	5532623	5779850																	291/292	5186145/5757660	5532623/5851208	22192	1835/1836/1837/1838	5529376/5538376/5545876/5572876	5536875/5541375/5551875/5575875	16253
61	9	12531938	12576022																	296	12401337	12830636	44085	1849/1850	12544876/12556126	12548625/12563625	11250
62	9	93901993	94071916
63	9	148997109	149000304																	312	148985546	149052611	3196
9	11	25758725	25786907
10	11	32619321	32711857					47	32667209	32711857	44649									349	32581919	32878292	92537
11	11	62514730	62841029																	361	62443488	63662140	326300
12	11	70508069	71089190																	365	70508069	71882063	581122	295/296/297/298/299/300/301	70709626/70751626/70761376/70795126/70903126/70921876/71049376	70750125/70760625/70794375/70854375/70916625/70996875/71081625	262500
13	11	84740020	84849706
14	12	62832534	63095062
15	13	149713321	149910477									125	149849602	149910477	60876
16	13	157900973	158150530
17	13	172047752	172099078																	420	171333765	173078781	51327
18	13	172288990	172513713																	420	171333765	173078781	224724
19	13	190029235	190274455									138	190274455	190544396	1
20	14	3815879	3862162
21	14	9428709	9454774
22	14	63361100	63432487
23	14	110599338	110671735
24	14	119922352	119983210
25	14	129315483	129537275
26	14	144870612	144909224																	480	144588446	144909224	38613
27	15	13218467	13325812									191	13292409	13325812	33404
28	15	22259886	22284319
29	15	69615988	69864577
30	15	144687365	144722658
31	15	151885375	152024615																	516	151968517	152024615	56099
32	15	152384783	152533373
33	17	15175	435637																	537	15175	6079617	420463	811/812/813/814/815/816/817/818/819/820/821/822/823/824/825/826/827/828/829/830/831/832/833/834/835	12376/21376/47626/51376/57376/64876/76876/92626/109876/115126/140626/160876/178876/194626/200626/205876/216376/241876/250876/255376/271126/358126/400876/407626/412876	16125/25875/50625/54375/62625/72375/91125/97875/113625/121125/148125/168375/190125/199875/205125/210375/219375/248625/254625/267375/289125/372375/404625/410625/427875	173451
34	17	16899381	16985131																	545	16688125	16929710	30330
35	17	53392101	53489947
36	18	3449116	3506314													229	3443372	3497207	48092	559	3346636	3457161	8046	898	3472433	3473253	821
37	18	11682038	11716253																	560	11682038	11891293	34216
38	18	13885637	13959002
39	18	37825612	37942900																	562	37613752	38135940	117289
40	18	53956586	54010221																	565	53821231	54075324	53636
